# Supplementary material for: Penicillium fusisporum and P. zhuangii, Two New Monoverticillate Species with Apical-Swelling Stipes of Section Aspergilloides Isolated from Plant Leaves in China
Source: PLoS One. 2014 Jul 2;9(7):e101454. doi: 10.1371/journal.pone.0101454 (PMC4079715; doi:10.1371/journal.pone.0101454)
Supplement: Data S1 — The alignment of CaM sequences. (FAS) [file pone.0101454.s002.fas]

>PadaAS3.4470TAY678540cal
GTGAGTTC-CCTGTTCTGT-CGATTG-----------AAGGATGCT--GCCTAGAACCGA
AATACTAAT--GGATACTTTTCCCGGT--AACAGGACAAGGATGGCGATGGTGAGTGCGA
TCGTCTTCGATGACTTCAGATCAGAT------------------TGTGCTCTCTCCATTG
AGCGAA-CGAA-TAACTAAGACGAATAAAATT---------------CAACAGGCCAGAT
CACTACCAAGGAGCTGGGCACTGTCATGCGCTCTCTCGGCCAGAACCCCTCCGAGTCCGA
GCTGCAGGATATGATCAACGAGGTCGACGCCGATAATAACGGTACAATTGACTTCCCTGG
TAC--GATA-TGCCTCCCCT----ATATTCAAGAAA--CCCA------AC--------CT
AGG----ACT-------CGTATTGACATGCG--ACAC-AGAGTTCCTTACCATGATGGCG
CGTAAGATGAAGGATACCGACTCCGAG
>PadaoCBS313.59TAY678540cal
GTGAGTAT-TCTATTCGT--TGATTG----AGAAAGAAAAAGAGTT--GCCTAGAAAC-C
AAGACTAAT--GGATACTTTTTCCCGGT-AACAGGACAAGGATGGCGATGGTGAGTGCGA
TCGTTA---------TCAAGCTCGATGATTT--GAGGACCGAT-TATGTCTTCTATGTTG
AGCGAA-CGAA-TAACTGAGACGAAT-ACACT---------------CGATAGGACAAAT
CACCACCAAGGAGCTGGGCACTGTCATGCGCTCCCTCGGTCAGAACCCCTCCGAGTCCGA
GCTGCAGGACATGATCAACGAGGTCGACGCCGATAACAACGGTACCATTGACTTCCCTGG
TAC--GATT-TCCCTCCCCT--------CCGAATAA--CCCA------AG--------CC
TCGAAACACT-------CGTATTGATATGTG-GACAC-AGAGTTCCTTACCATGATGGCG
CGTAAGATGAAGGACACCGACTCCGAG
>PangCBS130293TKC773804cal
GTGAGTAT-TCTATTCGGT-TGATTGAGAAGAGAGAGAAAAATGTT--GCCTAAAAAC-C
AATACTAAT--GGATACTTTTCCCGAT--AACAGGACAAGGATGGCGATGGTGAGTGCGA
TCGTTA---------TCGGACTCGATGATTT---AAAACCGAT-TATGTACTCTATATCG
AGTGAA-CGAG-TGACTGAGACGAAT-AAACT---------------CGATAGGACAAAT
CACTACCAAGGAGCTGGGCACTGTCATGCGCTCCCTCGGTCAGAACCCCTCCGAGTCCGA
GCTGCAGGACATGATCAACGAGGTCGACGCCGATAACAACGGTACCATTGACTTCCCTGG
TAC--GATC-TCCCTCTCCG-----------AATAA--TCCA------AG--------CC
TCGGAATACT-------TGCATTGACATGCG-GACAC-AGAGTTTCTTACCATGATGGCG
CGTAAGATGAAGGACACCGACTCCGAG
>PbilNRRL3391TJN626009cal
GTGAGTGC-CCCGATTCGT-TGATTGGAAA-----AAAAAAGCGTC--GCCTGGAATC--
AACACTAAT--GGATGCTTTTTCCCGGGAAATAGGACAAGGATGGCGATGGTGAGTGCGA
TCGTAC---------TCGGGCTCGATAATTT-CAAGATCCGAT-TATGTCCTCTTGACCG
AGTGAA-CAAA-TCACTGAGATGAAT-AAATT---------------CGATA-GACAAAT
CACCACCAAGGAGCTGGGCACTGTCATGCGCTCCCTCGGCCAGAACCCTTCCGAGTCTGA
GCTGCAGGATATGATCAACGAGGTCGACGCCGATAATAACGGTACCATCGATTTTCCTGG
TAC--GCTC-TCCCTCCCCT----CCGAATGATGAT--CTCA-----AAG--------CC
CGAGAAGACT-------GATATTGACAT-TGCGACAC-AGAGTTCCTTACCATGATGGCA
CGTAAGATGAAGGACACCGACTCCGAG
>PchaNRRL778TAY741754cal
GTAAGTTG-TCTGATCTT--TGATTG---------CGGATTTTGTTTGGCCTAGGGAAAC
GCAGCTAACCGCGTTATTCTC--------AACAGGACAAGGATGGCGATGGTGAGTG---
--------------------CCCGATGACAC--CAGACATTAA-AGCCCTCCAGCAATTG
---GAGTCATCTTGACTGAGACGAA--ATGAT---------------CATTAGGACAAAT
CACCACCAAGGAGCTTGGCACTGTCATGCGCTCGCTTGGCCAGAACCCCTCCGAGTCTGA
GCTGCAGGACATGATCAACGAAGTCGACGCCGACAACAACGGCACCATTGATTTCCCCGG
TATAAAATTGCTGCACCCCC--TTCCCTCTCTGGCC--CTTCTCGGTTGA--------CC
CGG----ACT-------GTTACTGATCTTCG----ACTAGAATTCCTTACCATGATGGCC
CGCAAGATGAAGGATACCGACTCAGAG
>PexpCBS325.48TDQ911134cal
GTGAGTGATTCTAAATAC--AGTTCG---------AAGACGTGGTT--GTCGAAAACA--
--TGCTGACCGGAGTTTGTTTTGTTGTGAAATAGGACAAGGATGGCGATGGTACGTG---
-----------GTGGTCGCGCCCGACAGCTCAGTCGAGGCCAC-AACAGTCTCCTCCGCG
ATGGAA-CTT------CGAGAGAAATTATTCTAACATATAATCCTACCAATAGGACAAAT
TACCACCAAGGAGCTTGGCACCGTCATGCGCTCGCTGGGCCAGAACCCCTCCGAGTCTGA
GTTGCAGGACATGATCAACGAGGTTGACGCCGACAACAACGGCACCATTGACTTCCCTGG
TACTTGACCATAACCCACTGATATAAATGAGAGACG------------------------
-----------------GCTACTGACCCGCG----CT-AGAATTCCTCACCATGATGGCT
CGTAAGATGAAGGACACCGATTCCGAG
>PfelNRRL746TAY741753cal
GTAAGTTG-TCTGATCT---TGATTG---------CGAATTTTGTTTGGCCTAGGGAAAC
GCAGCTAACCATGTTATTTTC--------AACAGGACAAGGATGGCGATGGTGAGTG---
--------------------CCCGACGACAC--CAGACATAAA-AGTCCCCCAGCAATTG
---GAATCATTTTTACTGAGACGAA--ATGGT---------------GATTAGGACAAAT
CACCACCAAGGAGCTTGGCACTGTCATGCGCTCGCTTGGCCAGAACCCCTCCGAGTCTGA
GCTGCAGGACATGATCAACGAAGTCGACGCCGATAACAACGGCACCATTGATTTCCCCGG
TACAAAATTGCTGCACCACC----CCCTCTCCGGCC--CTTCTCAGCTGA--------CC
CGG----ACT-------GTTACTGATTTCGA----CT-AGAATTCCTTACCATGATGGCC
CGCAAGATGAAGGATACCGACTCAGAG
>PfuscCBS295.62TGQ367539cal
GTGAGTAA-TTTAATCCGCGCGATTG-----------ACGACTGCT--GCCTAAACCG--
ACAACTAAT--GGATACTTTCCCGT----AACAGGACAAGGATGGCGATGGTGAGTGCGA
CCGTCTGCAATACCTTTACGCCCGATGATAC-GATAATACGACAAAAACGGTGCCCATTA
CGCGAA-TCTG-TAACTGAGACGAAT-AAATT---------------GAATAGGACAAAT
CACCACCAAGGAGTTGGGCACCGTCATGCGCTCGCTCGGCCAGAACCCCTCTGAGTCTGA
GTTGCAGGACATGATCAACGAGGTTGATGCCGACAACAACGGTACCATTGACTTCCCTGG
TAC--GATG-CCCCCCACCG----AATCTCGAAGCC--CTCC------AG--------CC
CAA----ATC-------CATATTGACATGTG----AC-AGAGTTCCTCACCATGATGGCC
CGCAAGATGAAGGACACCGACTCCGAG
>PfusAS3.15338KF769413cal
GTAAGTAG-CCTCATCCG--CGATTG-----------AAGACTGCT--GCCTGGCCCA--
GAAGCTAAT--GAATACTTGCTTGG----AACAGGACAAGGATGGCGATGGTGAGTGCGA
CCGTCTGCAATACCTTCACGCCCCATAATAG-GACAATACGAC-AATACGGTGTCCATTA
AGCGAA-CATA-TAACTGAGAGGAAT-AAACT---------------GAACAGGACAAAT
CACCACCAAGGAGCTGGGCACTGTCATGCGCTCGCTCGGTCAGAACCCCTCTGAGTCTGA
GTTGCAGGACATGATCAACGAGGTCGATGCCGACAACAACGGTACCATTGACTTCCCTGG
TAC--GATC-TCCCCACCCC----GACCTCGAGGCT--CTCC------AC--------CC
TGA----ACC-------CATGTTGACATGTG----AC-AGAGTTCCTTACCATGATGGCC
CGTAAGATGAAGGACACCGACTCCGAG
>PfusAS3.15372KF769417cal
GTAAGTAG-CCTCATCCG--CGATTG-----------AAGACTGCT--GCCTGGCCCA--
GAAGCTAAT--GAATACTTGCTTGG----AACAGGACAAGGATGGCGATGGTGAGTGCGA
CCGTCTGCAATACCTTCACGCCCCATAATAG-GACAATACGAC-AATACGGTGTCCATTA
AGCGAA-CATA-TAACTGAGAGGAAT-AAACT---------------GAACAGGACAAAT
CACCACCAAGGAGCTGGGCACTGTCATGCGCTCGCTCGGTCAGAACCCCTCTGAGTCTGA
GTTGCAGGACATGATCAACGAGGTCGATGCCGACAACAACGGTACCATTGACTTCCCTGG
TAC--GATC-TCCCCACCCC----GACCTCGAGGCT--CTCC------AC--------CC
TGA----ACC-------CATGTTGACATGTG----AC-AGAGTTCCTTACCATGATGGCC
CGTAAGATGAAGGACACCGACTCCGAG
>PglaCBS105.11GQ367525cal
GTGAGTAA-CTTAATCCG--CGATTG-----------ACGACTGCT--GCCTGGACCG--
GAACCTAAT--GGATGCTTTCCCGT----AATAGGACAAGGATGGCGATGGTGAGTGCGA
CCGTCTGCAATACCTTCACACCCGATAATAC-GACAATACGAC-AATACGGTGCCCATTA
CGCGAA-CAAA-TGACTGAGACGAAT-GAATT---------------GAATAGGACAAAT
CACCACCAAGGAGTTGGGCACCGTCATGCGCTCGCTCGGCCAGAACCCCTCTGAGTCTGA
GTTGCAAGACATGATCAACGAGGTCGATGCCGACAACAACGGCACCATTGACTTCCCTGG
TAC--GATC-CCTCCCACCG----AATATCGAAGCC--CTCC------AG--------CC
CGA----ATC-------CATATTGACATGTG----AC-AGAGTTCCTCACCATGATGGCC
CGTAAGATGAAGGATACCGACTCCGAG
>PglaCBS229.28GQ367531cal
GTGAGTAA-CTTAATCCG--CGATTG-----------ACGACTGCT--GCCTGGACCG--
GAACCTAAT--GGATGCTTTCCCGT----AATAGGACAAGGATGGCGATGGTGAGTGCGA
CCGTCTGCAATACTTTCACACCCGATAATAC-GACAATACGAC-AATACGGTGCCCATTA
CGCGAA-CAAA-TGACTGAGACGAAT-GAATT---------------GAATAGGACAAAT
CACCACCAAGGAGTTGGGCACCGTCATGCGCTCGCTCGGCCAGAACCCCTCTGAGTCTGA
GTTGCAAGACATGATCAACGAGGTCGATGCCGACAACAACGGCACCATTGACTTCCCTGG
TAC--GATC-CCTCCCACCG----AATATCGAAGCC--CTCC------AG--------CC
CGA----ATC-------CATATTGACATGTG----AC-AGAGTTCCTCACCATGATGGCC
CGTAAGATGAAGGATACCGACTCCGAG
>PglaNRRL35621EF198575cal
GTGAGTAA-CTTAATCCG--CGATTG-----------ACGACTGCT--GCCTGGACCG--
GAACCTAAT--GAATGCTTTCCCGT----AATAGGACAAGGATGGCGATGGTGAGTGCGA
CCGTCTGCAATACCTTCACACCCGATAATAC-GACAATACGAC-AATACGGTGCCCATAA
CGCGAA-CAAA-TGACTGAGACGAAT-GAATT---------------GAATAGGACAAAT
CACCACCAAGGAGTTGGGCACCGTCATGCGCTCGCTCGGCCAGAACCCCTCTGAGTCTGA
GTTGCAGGACATGATCAATGAGGTCGATGCCGACAACAACGGCACCATTGACTTCCCTGG
TAC--GATT-CCTTCCACCG----AATATCGAAGCC--CTCC------AG--------CC
CGA----ATC-------CATATTGACATGTG----AC-AGAGTTCCTCACCATGATGGCC
CGTAAGATGAAGGATACCGACTCCGAG
>PglaNRRL35684EF198592cal
GTGAGTAA-CTTAATCCG--CGATTG-----------ACGACTGCT--GCCTGGACCG--
GAACCTAAT--GGATGCTTTCCCGT----AATAGGACAAGGATGGCGATGGTGAGTGCGA
CCGTCTGCAATACCTTCACACCCGATGATAC-GACAATACGAC-AATACGGTGCCCATTA
CGCGAA-CAAA-TGACTGAGACGAAT-GAATT---------------GAATAGGACAAAT
CACCACCAAGGAGTTGGGCACCGTCATGCGCTCGCTCGGCCAGAACCCCTCTGAGTCTGA
GTTGCAGGACATGATCAACGAGGTCGATGCCGACAACAACGGCACCATTGACTTCCCTGG
TAC--GATT-CCTCCCACCG----AATATCGAAGCC--CTCC------AG--------CC
-GA----ATC-------CATATTGACATGTG----AC-AGAGTTCCTCACCATGATGGCC
CGTAAGATGAAGGATACCGACTCCGAG
>PglaAS3.15335KF302640cal
GTGAGTAA-CTTAATCCG--CGATTG-----------ACGACTGCT--GCCTGGACCG--
GAACCTAAT--GAATGCTTTCCCGT----AATAGGACAAGGATGGCGATGGTGAGTGCGA
CCGTCTGCAATACCTTCACACCCGATAATAC-GACAATACGAC-AATACGGTGCCCATAA
CGCGAA-CAAA-TGACTGAGACGAAT-GAATT---------------GAATAGGACAAAT
CACCACCAAGGAGTTGGGCACCGTCATGCGCTCGCTCGGCCAGAACCCCTCTGAGTCTGA
GTTGCAGGACATGATCAATGAGGTCGATGCCGACAACAACGGCACCATTGACTTCCCTGG
TAC--GATT-CCTTCCACCG----AATATCGAAGCC--CTCC------AG--------CC
CGA----ATC-------CATATTGACATGTG----AC-AGAGTTCCTCACCATGATGGCC
CGTAAGATGAAGGATACCGACTCCGAG
>PglaAS3.15336KF769418cal
GTGAGTAA-CTTAATCCG--CGATTG-----------ACGACTGCT--GCCTGGACCG--
GAACCTAAT--GAATGCTTTCCCGT----AATAGGACAAGGATGGCGATGGTGAGTGCGA
CCGTCTGCAATACCTTCACACCCGATAATAC-GACAATACGAC-AATACGGTGCCCATAA
CGCGAA-CAAA-TGACTGAGACGAAT-GAATT---------------GAATAGGACAAAT
CACCACCAAGGAGTTGGGCACCGTCATGCGCTCGCTCGGCCAGAACCCCTCTGAGTCTGA
GTTGCAGGACATGATCAATGAGGTCGATGCCGACAACAACGGCACCATTGACTTCCCTGG
TAC--GATT-CCTTCCACCG----AATATCGAAGCC--CTCC------AG--------CC
CGA----ATC-------CATATTGACATGTG----AC-AGAGTTCCTCACCATGATGGCC
CGTAAGATGAAGGATACCGACTCCGAG
>PglaAS3.15337KF769419cal
GTGAGTAA-CTTAATCCG--CGATTG-----------ACGACTTCT--GCCTGGACCG--
GAACCTAAT--GGATGCTTTCCCGT----AATAGGACAAGGATGGCGATGGTGAGTGCGA
CCGTCTGCAATACCTTCACACCCGATGATAC-GACAATACGAC-AATACGGTGCCCATTA
CGCGAA-CAAA-TGACTGAGACGAAT-GAATT---------------GAATAGGACAAAT
CACCACCAAGGAGTTGGGCACCGTCATGCGCTCGCTCGGCCAGAACCCCTCTGAGTCTGA
GTTGCAGGACATGATCAACGAGGTCGATGCCGACAACAACGGCACCATTGACTTCCCTGG
TAC--GATC-CCTCCCACCG----AATATCGAAGCC--CTCC------AG--------CC
CGA----ATC-------CATATTGACATGTG----AC-AGAGTTCCTCACCATGATGGCC
CGTAAGATGAAGGATACCGACTCCGAG
>PglaAS3.15345KF302645cal
GTGAGTAA-CTTAATCCG--CGATTG-----------ACGACTGCT--GCCTGGACCG--
GAACCTAAT--GAATGCTTTCCCGT----AATAGGACAAGGATGGCGATGGTGAGTGCGA
CCGTCTGCAATACCTTCACACCCGATAATAC-GACAATACGAC-AATACGGTGCCCATAA
CGCGAA-CAAA-TGACTGAGACGAAT-GAATT---------------GAATAGGACAAAT
CACCACCAAGGAGTTGGGCACCGTCATGCGCTCGCTCGGCCAGAACCCCTCTGAGTCTGA
GTTGCAGGACATGATCAATGAGGTCGATGCCGACAACAACGGCACCATTGACTTCCCTGG
TAC--GATT-CCTTCCACCG----AATATCGAAGCC--CTCC------AG--------CC
CGA----ATC-------CATATTGACATGTG----AC-AGAGTTCCTCACCATGATGGCC
CGTAAGATGAAGGATACCGACTCCGAG
>PgraCBS687.77TGQ367533cal
GTGAGTAATTTTGATCCG--TGATTG-----------AACACT-CT--GCATGAACCG--
GAAATTAAT--GGATACTTTGCCAT----AATAGGACAAGGATGGCGATGGTGAGTGCGA
CCGTCTGCAATATCTTCACGCCCGATAATAC-GACGATACGAT-AATACGGTGCCCA-TA
CGCGAG-CATA-TAACTGAGACGAAT-GGATT---------------GAATAGGACAAAT
CACCACCAAGGAGCTGGGCACCGTCATGCGCTCGCTCGGTCAGAACCCCTCCGAGTCTGA
GTTGCAGGACATGATCAACGAGGTCGACGCCGACAACAACGGCACCATTGACTTCCCTGG
TAC--GATGAGCCCCGACCA----AACCTGGAAACC--TTCT------GG--------CC
AGA----ACC-------CATATTGACATGTG----AC-AGAGTTCCTCACCATGATGGCC
CGTAAGATGAAGGACACCGACTCCGAG
>PgraCBS336.79GQ367534cal
GTGAGTAATTTTGATCCG--TGATTG-----------AACACT-CT--GCATGAACCG--
GAAATTAAT--GGATACTTTGCCAT----AATAGGACAAGGATGGCGATGGTGAGTGCGA
CCGTCTGCAATATCTTCACGCCCGATAATAC-GACGATACGAT-AATACGGTGCTCACTA
CGCGAG-CATA-TAACTGAGACGAAT-GGATT---------------GAATAGGACAAAT
CACCACCAAGGAGCTGGGCACCGTCATGCGCTCGCTCGGTCAGAACCCCTCCGAGTCTGA
GTTGCAGGACATGATCAACGAGGTCGACGCCGACAACAACGGCACCATTGACTTCCCTGG
TAC--GATGAGCCCCGACTA----AACCTGGAAACC--TTCT------GG--------CC
AGA----ATC-------CATATTGACATGTG----AC-AGAGTTCCTCACCATGATGGCC
CGTAAGATGAAGGACACCGACTCCGAG
>PherCBS336.48TJN626013cal
GTAAGTTT-ATAGATCCTT-TCATTG-----------CATACTGT---GTTTTCAAATTC
AATACTGAT--GCATATTCGTCAT-----AATAGGACAAGGATGGCGATGGTGAGTGCGA
CCGTTACCGAGATCTGCGGACCGACTATCAC---------------------GCCCATTG
AGAGGA-TAAA-TAACTGAGTTGGAT-GAATT-----------------ATA-GCCAGAT
CACCACCAAGGAGCTGGGTACCGTCATGCGTTCCCTCGGCCAGAACCCTTCCGAGTCTGA
GCTGCAGGACATGATTAACGAGGTTGACGCTGACAACAACGGCACCATTGATTTCCCTGG
TAC--GACC-TCTATGTCCTCGACGAACTCGATTTTATCTCC------TT--------TT
CGG----ATC-------AGTATTGACACCTT--TTGC-AGAGTTTCTTACCATGATGGCC
CGTAAGATGAAGGATACCGACTCCGAG
>PhirNRRL143TEU021691cal
GTAAGTGT-CCCGACCTGT-CGATTG-----------AAGACCCAT--GACTGGATTT--
-ATACTGAT--AAATACGTTCTGCTTC--AATAGGACAAGGACGGCGATGGTGAGTGCGA
CCGTCTGCGATTATTTCCAGGCCGAC------------------TGTATCACCCCTATTG
AGAGGACCGAA-TAACTGAGATCAATCAATAT-----------------ATAGGCCAAAT
CACTACCAAGGAGCTGGGCACTGTCATGCGCTCCCTCGGCCAAAACCCCTCCGAGTCTGA
GCTTCAGGATATGATTAACGAGGTCGATGCCGACAACAACGGTACCATTGACTTCCCTGG
TAC--GAGTTTCTCTTTCTT----CCACCCGAAATG--CCCC------AT--------AC
TCG----CCATTCGCCATATATTGACAGACGGCACAC-AGAGTTCCTGACCATGATGGCC
CGTAAGATGAAGGACACCGACTCCGAG
>PlivIMI39736TDQ911124cal
GTAAGTGT-CCCAATACG--CAATTC-----------CAGACTATT--TCCTAAACTC--
AATATTAAT------GCTTTTGCCT----AATAGGACAAGGATGGCGATGGTGAGTGCGA
CCGTTT-CGATACCTTCAGACCCGAT------------------AATACTACGCCCATAT
AGCGAA-CATT-TAACTGAGACGAAT-GGATG---------------GAATAGGACAGAT
CACCACCAAGGAGCTGGGCACTGTCATGCGCTCCCTCGGCCAGAACCCCTCCGAGTCTGA
GCTGCAGGATATGATCAACGAGGTTGATGCCGATAACAACGGTACCATTGATTTCCCTGG
TAC--GATA--TCCCCGCCG----AACTTTGAATCC--CTTC------AA--------GC
CGA----ATC-------TATATTGATATGTG----AC-AGAGTTCCTCACTATGATGGCC
CGTAAGATGAAGGACACCGACTCCGAG
>PlivAS3.15334KF769420cal
GTAAGTGT-CCCAATACG--CAATTC-----------AAGACTATT--TCCTAAACTC--
GATATTAAT------GCTTTTGCCT----AATAGGACAAGGATGGCGATGGTGAGTGCGA
CCGTTT-CGATACCTTCAGACTCGAT------------------AATACTACGCCCATAT
AGCGAA-CATG-TAACTGAGACGAAT-GGATG---------------GAATAGGACAAAT
CACCACCAAGGAGCTGGGCACTGTCATGCGCTCCCTCGGCCAGAACCCCTCCGAGTCTGA
GCTGCAGGATATGATCAACGAGGTCGATGCCGATAACAACGGTACCATTGATTTCCCTGG
TAC--GATA--TCCCCACCG----AAATTTGAAACC--CTCC------AA--------AC
CGG----ATC-------TATATTGATATGTG----AC-AGAGTTCCTCACTATGATGGCC
CGTAAGATGAAGGACACCGACTCCGAG
>PmaxNRRL2060TEU427282cal
GTAAGTGC-TCCTACGCGT-CGATTG----------GAAGACTCGT--GACTGGATTT--
AATGCTGAT--GGATATGTTCTCCGGC--AATAGGACAAGGATGGTGATGGTTAGTGCGA
CCGTCGGCGATTTTTCTGATCC-------------AAGCCGAC-TGGATCATTCCCACTG
GGAGAACCGAA-TAACTGAGACCGATCAATCT-----------------ATAGGACAAAT
CACTACCAAGGAGTTGGGCACTGTCATGCGCTCCCTCGGCCAGAACCCCTCCGAGTCCGA
GCTTCAGGACATGATCAACGAGGTCGACGCCGACAACAACGGCACCATTGACTTCCCTGG
TAC--GATTCCTTTCCACCCGAAAGCTCCCGCACTC--GGCC----------------CC
CGG----ACA-------TATGTTAACATGCG--GCAC-AGAGTTCCTTACCATGATGGCC
CGTAAGATGAAGGACACCGACTCCGAG
>PpurIMI39745TDQ911125cal
GTGAGTAA-CTTAACCCG--CGATTG-----------ACGACTGCT--GCCTGGACCA--
GAACCTAAT--GGATACTTTCCCGT----AATAGGACAAGGATGGCGATGGTGAGTGCGA
CCGTCTGCAATACCTTCACACCCGATAATAC-GACAATACGAC-AATACGGTGCCCATTA
CGCGAA-CATA-TGACTGAGACGAAT-GAATT---------------GAATAGGACAAAT
CACCACCAAGGAGCTGGGCACCGTCATGCGCTCGCTCGGCCAGAACCCCTCTGAGTCTGA
GTTGCAGGACATGATCAACGAGGTCGACGCCGACAACAACGGCACCATTGACTTCCCTGG
TAC--GATC-CCTCCCACCG----AATATCGAAGCC--CTCC------AG--------CC
CGA----ACC-------CATATTGACATGTG----AC-AGAGTTCCTCACCATGATGGCC
CGTAAGATGAAGGATACCGACTCCGAG
>PsatAS3.6886TEU644062cal
GTAAGTAT-TCTGCCCCG--CGATTG---------ATTACAGCGCT--ACATGAATCC-G
GTAACTAAT--GATTATTCTGTCGC----CTTAGGACAAGGATGGCGATGGTGAGTGCGA
CCGTCTCCAATATCGACACCCCGGAAAATAC-GCCA-----------------CCTGTTA
TGCGAA-CATA-TAACTGAGACGAGT-AAATC---------------GAATAGGACAAAT
CACCACCAAGGAGCTCGGCACTGTCATGCGCTCCCTCGGCCAGAACCCCTCCGAGTCCGA
GCTGCAGGACATGATCAATGAGGTCGATGCCGATAACAACGGAACCATTGACTTCCCTGG
TAC--GATTGTTCCCCTTCT----ACCCCTCCATCC--CCC--------G--------AC
CGA----ACTGCGGAAATTTGTTGACACGTG----AC-AGAATTCCTCACCATGATGGCC
CGTAAGATGAAGGATACCGACTCCGAG
>PsclNRRL2074TJN626044cal
GTAAGTAC-TTCCACGCGT-CGATTG------------AAACCCTCGTGACTGGATTT--
AATGCTGAT--GGATATGTTCTCCGGC--AATAGGACAAGGATGGTGATGGTTAGTGCGA
CCGTCGGCGATTTTTTAAATTCC----ATAC--------CGAC-TGGAGTATACTCGCTG
AGGGAACCGAA-TAACTGAGATCGATTAATCT-----------------ATA-GACAAAT
CACCACCAAGGAGCTGGGCACCGTCATGCGCTCCCTCGGCCAGAACCCCTCCGAGTCCGA
GCTTCAGGACATGATCAACGAGGTCGACGCCGACAACAACGGCACCATTGACTTCCCTGG
TAC--GAT--TTCCCTTCCA-------CTCGAATGA--CCCCGTGCTTCGTACTCGCTTC
CGG----ACA-------TATGTTAACATGCG--GCAC-AGAGTTCCTGACCATGATGGCC
CGTAAGATGAAGGACACCGACTCCGAG
>PspiIMI24316iTDQ911126cal
GTGAGTAA-CTTAATCTG--CGATTG-----------AACACTGCT--GCCTGAACCG--
GAAATTAAT--GGATACTTTGCCGT----AATAGGACAAGGATGGCGATGGTGAGTGCGA
CCGTCTGCAATACTTTCACGCCCGATAATAC-GACAATACGAT-AATATGGTGCCCATTA
CGCGAG-CATG-TAACTGAGACGAAT-GAATT---------------GAATAGGACAAAT
CACCACCAAGGAGCTGGGCACCGTCATGCGCTCTCTCGGCCAGAACCCCTCCGAGTCTGA
GTTGCAGGACATGATCAACGAGGTCGATGCCGACAACAACGGTACCATTGACTTCCCTGG
TAC--GATG-TCCCCTACCG----AATCTGGAATCC--CTCC------AG--------CC
CGA----ATC-------CATATTGACATGTG----AC-AGAGTTCCTCACCATGATGGCC
CGTAAGATGAAGGACACCGACTCCGAG
>PspiCBS223.28GQ367536cal
GTGAGTAA-CTTAATCTG--CGATTG-----------AACACTGCT--GCCTGAACCG--
GAAATTAAT--GGATACTTTGCCGT----AATAGGACAAGGATGGCGATGGTGAGTGCGA
CCGTCTGCAATACTTTCACGTCCGATAATAC-GACAATACGAT-AATACGGTGCCCATTA
CGCGAG-CATG-TAACTGAGACGAAT-GAATT---------------GAATAGGACAAAT
CACCACCAAGGAGCTGGGCACCGTCATGCGCTCTCTCGGCCAGAACCCCTCCGAGTCTGA
GTTGCAGGACATGATCAACGAGGTCGATGCCGACAACAACGGTACCATTGACTTCCCTGG
TAC--GATG-TCCCCCACCG----AATCTGGAATCC--CTCC------AG--------CC
CGA----ATC-------CATATTGACATGTG----AC-AGAGTTCCTCACCATGATGGCC
CGTAAGATGAAGGACACCGACTCCGAG
>PspiCBS268.35GQ367527cal
GTGAGTAA-CTTAATCTG--CGATTG-----------AACACTGCT--GCCTGAACCG--
GAAATTAAT--GGATACTTTGCCGT----AATAGGACAAGGATGGCGATGGTGAGTGCGA
CCGTCTGCAATACTTTCACGTCCGATAATAC-GACAATACGAT-AATACGGTGCCCATTA
CGCGAG-CATG-TAACTGAGACGAAT-GAATT---------------GAATAGGACAAAT
CACCACCAAGGAGCTGGGCACCGTCATGCGCTCTCTCGGCCAGAACCCCTCCGAGTCTGA
GTTGCAGGACATGATCAACGAGGTCGATGCCGACAACAACGGTACCATTGACTTCCCTGG
TAC--GATG-TCCCCCACCG----AATCTGGAATCC--CTCC------AG--------CC
CGA----ATC-------CATATTGACATGTG----AC-AGAGTTCCTCACCATGATGGCC
CGTAAGATGAAGGACACCGACTCCGAG
>PspiCBS271.35GQ367530cal
GTGAGTAA-CTTAATCTG--CGATTG-----------AACACTGCT--GCCTGAACCG--
GAAATTAAT--GGATACTTTGCCGT----AATAGGACAAGGATGGCGATGGTGAGTGCGA
CCGTCTGCAATACTTTCACGCCCGATAATAC-GACAATACGAT-AATATGGTGCCCATTA
CGCGAG-CATG-TAACTGAGACGAAT-GAATT---------------GAATAGGACAAAT
CACCACCAAGGAGCTGGGCACCGTCATGCGCTCTCTCGGCCAGAACCCCTCCGAGTCTGA
GTTGCAGGACATGATCAACGAGGTCGATGCCGACAACAACGGTACCATTGACTTCCCTGG
TAC--GATG-TCCCCTACCG----AATCTGGAATCC--CTCC------AG--------CC
CGA----ATC-------CATATTGACATGTG----AC-AGAGTTCCTCACCATGATGGCC
CGTAAGATGAAGGACACCGACTCCGAG
>PspiCBS289.36GQ367528cal
GTGAGTAA-CTTAATCTG--CGATTG-----------AACACTGCT--GCCTGAACCG--
GAAATTAAT--GGATACTTTGCCGT----AATAGGACAAGGATGGCGATGGTGAGTGCGA
CCGTCTGCAATACTTTCACGTCCGATAATAC-GACAATACGAT-AATACGGTGCCCATTA
CGCGAG-CATG-TAACTGAGACGAAT-GAATT---------------GAATAGGACAAAT
CACCACCAAGGAGCTGGGCACCGTCATGCGCTCTCTCGGCCAGAACCCCTCCGAGTCTGA
GTTGCAGGACATGATCAACGAGGTCGATGCCGACAACAACGGTACCATTGACTTCCCTGG
TAC--GATG-TCCCCCACCG----AATCTGGAATCC--CTCC------AG--------CC
CGA----ATC-------CATATTGACATGTG----AC-AGAGTTCCTCACCATGATGGCC
CGTAAGATGAAGGACACCGACTCCGAG
>PsubCBS125096TGQ367547cal
GTGAGTAA-CTTAATCTG--CGATTG-----------AACACTGCT--GCCTGAACCG--
GAAATTAAT--GGATACTTTGCCGT----AATAGGACAAGGATGGCGATGGTGAGTGCGA
CCGTCTGCAATACTTTCACGCCCGATAATAC-GACAATACGAT-AATTCGGTGCCCATTA
CGCGAG-CCTG-TAACTGAGACGAAT-GAATT---------------GAATAGGACAAAT
CACCACCAAGGAGCTGGGCACCGTCATGCGCTCTCTCGGCCAGAACCCCTCCGAGTCTGA
GTTGCAGGACATGATCAACGAGGTCGATGCCGACAACAACGGTACCATTGACTTCCCTGG
TAC--GATG-TCCCCTACCG----AATCTGGAACCT--CTCC------AG--------CC
CGA----ATC-------CATATTGACTTGTG----AC-AGAGTTCCTCACCATGATGGCC
CGTAAGATGAAGGACACCGACTCCGAG
>PsubCBS125100GQ369760cal
GTGAGTAA-CTTAATCTG--CGATTG-----------AACACTGCT--GCCTGAACCG--
GAAATTAAT--GGATACTTTGCCGT----AATAGGACAAGGATGGCGATGGTGAGTGCGA
CCGTCTGCAATACTTTCACGCCCGATAATAC-GACAATACGAT-AATTCGGTGCCCATTA
CGCGAG-CCTG-TAACTGAGACGAAT-GAATT---------------GAATAGGACAAAT
CACCACCAAGGAGCTGGGCACCGTCATGCGCTCTCTCGGCCAGAACCCCTCCGAGTCTGA
GTTGCAGGACATGATCAACGAGGTCGATGCCGACAACAACGGTACCATTGACTTCCCTGG
TAC--GATG-TCCCCTACCG----AATCTGGAACCT--CTCC------AG--------CC
CGA----ATC-------CATATTGACTTGTG----AC-AGAGTTCCTCACCATGATGGCC
CGTAAGATGAAGGACACCGACTCCGAG
>PthoAS3.7982TDQ911127cal
GTGAGTAA-CTATATCCG--CGATTG-----------AAGATTGCT--GCCTGATCCA--
GAAGCTAAT--GAATACTTTCCCGT----AATAGGACAAGGATGGCGATGGTGAGTGCGA
CCGTCTGCAATACCTTCACGCCCGATAATAC-GACAATACGAC-AAACCGGTGCCCATTA
AGCGAA-CATA-TAACTAAGAGGAAT-AAATT---------------GAATAGGACAAAT
CACCACCAAGGAGCTGGGCACCGTCATGCGCTCGCTCGGCCAGAACCCCTCTGAGTCTGA
GTTGCAGGACATGATCAACGAGGTCGACGCCGACAACAACGGTACCATTGACTTCCCTGG
TAC--GATC-TCCCCATCCC----TATTTCGAAGCC--CTCC------AG--------CC
CGA----ATC-------CATATTGACATGTG----AC-AGAGTTTCTCACCATGATGGCC
CGTAAGATGAAGGACACCGACTCCGAG
>Pthovar.flaCBS347.59TGQ367535cal
GTGAGTAA-CTGAATCCG--CGATTG-----------AAGATTGCT--GCCTGGCCCA--
GAAGTTAAT--GAAGTCTTTCCCGG----AACAGGACAAGGATGGCGATGGTGAGTGCGA
CCGTCTGCAATACCTTCACGCCCGATAATAT-GTCAAACCGAA-AATACGGTGTCCATTA
GGCGAA-CAAA-TAACTGAGAGGAAT-AAATT---------------GAATAGGACAAAT
CACCACCAAGGAGCTGGGCACCGTCATGCGCTCGCTCGGTCAGAACCCCTCTGAGTCTGA
GTTGCAGGACATGATCAACGAGGTCGATGCCGACAACAACGGTACCATTGACTTCCCTGG
TAC--GATC-TTCCCACTCG----AGTCTCGAAGCT--CTCC------AG--------CT
TGA----ATC-------CATGTTGACATGTG----AC-AGAGTTCCTCACCATGATGGCC
CGTAAGATGAAGGACACCGACTCCGAG
>Pthovar.flaAS3.15339KF769414cal
GTGAGTAA-CCGAATCCG--CGATTG-----------AAGATTGCT--GCCTGGCCCA--
GAAGTTAAT--GAAGTCTTTCCCGG----AACAGGACAAGGATGGCGATGGTGAGTGCGA
CCGTCTGCAATACCTTCACGCCCGATAATAC-GTCAAAACGAA-AATACGGTGTCCATTA
GGCGAA-CAAA-TAACTGAGAGGAAT-AAATT---------------GAATAGGACAAAT
CACCACCAAGGAGCTGGGCACCGTCATGCGCTCGCTCGGTCAGAACCCCTCTGAGTCTGA
GTTGCAGGACATGATCAACGAGGTCGATGCCGACAACAACGGTACCATTGACTTCCCTGG
TAC--GATC-TTCCCACTCG----AGTCTCGAAGCT--CTCC------AG--------CT
TGA----ATC-------CATGTTGACATGTG----AC-AGAGTTCCTCACCATGATGGCC
CGTAAGATGAAGGACACCGACTCCGAG
>Pthovar.flaAS3.15346KF769415cal
GTGAGTAA-CTGAATCCG--CGATTG-----------AAGATTGCT--GCCTGGCCCA--
GAAGTTAAT--GAAGTCTTTCCCGG----AACAGGACAAGGATGGCGATGGTGAGTGCGA
CCGTCTGCAATACCTTCACGCCCGATAATAT-GTCAAACCGAA-AATACGGTGTCCATTA
GGCGAA-CAAA-TAACTGAGAGGAAT-AAATT---------------GAATAGGACAAAT
CACCACCAAGGAGCTGGGCACCGTCATGCGCTCGCTCGGTCAGAACCCCTCTGAGTCTGA
GTTGCAGGACATGATCAACGAGGTCGATGCCGACAACAACGGTACCATTGACTTCCCTGG
TAC--GATC-TTCCCACTCG----AGTCTCGAAGCT--CTCC------AG--------CT
TGA----ATC-------CATGTTGACATGTG----AC-AGAGTTCCTCACCATGATGGCC
CGTAAGATGAAGGACACCGACTCCGAG
>Pthovar.flaAS3.15371KF769416cal
GTGAGTAA-CTGAATCCG--CGATTG-----------AAGATTGCT--GCCTGGCCCA--
GAAGTTAAT--GAAGTCTTTCCCGG----AACAGGACAAGGATGGCGATGGTGAGTGCGA
CCGTCTGCAATACCTTCACGCCCGATAATAT-GTCAAACCGAA-AATACGGTGTCCATTA
GGCGAA-CAAA-TAACTGAGAGGAAT-AAATT---------------GAATAGGACAAAT
CACCACCAAGGAGCTGGGCACCGTCATGCGCTCGCTCGGTCAGAACCCCTCTGAGTCTGA
GTTGCAGGACATGATCAACGAGGTCGATGCCGACAACAACGGTACCATTGACTTCCCTGG
TAC--GATC-TTCCCACTCG----AGTCTCGAAGCT--CTCC------AG--------CT
TGA----ATC-------CATGTTGACATGTG----AC-AGAGTTCCTCACCATGATGGCC
CGTAAGATGAAGGACACCGACTCCGAG
>PyezCBS350.59TGQ367548cal
GTGAGTAG-CTTAATCCG--CGATTG-----------AAGATTGCT--GCCAGATCCA--
GAAGCTAAT--GAATACTTTCCCAT----AATAGGACAAGGATGGCGATGGTGAGTGCGA
CCGTCTGCAATACCTTCACGCCCGATAATAC-GGCAATACGAT-AATACGGTGCCCATTA
GGCGAA-CATA-TAACTGAGAGGAAT-AAATT---------------GAATAGGACAAAT
CACCACTAAGGAGCTGGGCACCGTCATGCGCTCGCTCGGCCAGAACCCCTCCGAGTCTGA
GTTGCAGGATATGATCAACGAGGTCGATGCCGACAACAACGGTACCATTGACTTCCCTGG
TAC--GATC-TCCCCACGCG----AATCTCAAAGCC--CTCC------AG--------CC
AGA----TTC-------CATATTGACATGTG----AC-AGAGTTCCTCACCATGATGGCC
CGTAAGATGAAGGACACCGACTCCGAG
>PspeAS3.15349KF769421cal
GTGAGTAA-CTTAATCCG--CGATTG-----------AAGATTGCT--GCCTGATCCA--
GAAGCTAAT--GAATACTTTCCCGT----AATAGGACAAGGATGGCGATGGTGAGTGCGA
CCGTCTGCAATACCTTCACGCCCGATAATA--GACAATACGAA-AATACGGTGCCCTTCA
AGCGAA-CATA-TAACTGAGAGGAAT-AAATT---------------GATTAGGACAAAT
CACCACCAAGGAGCTGGGCACCGTCATGCGCTCGCTCGGCCAGAACCCCTCTGAGTCTGA
GTTGCAGGATATGATCAACGAGGTCGATGCCGACAACAACGGTACCATTGACTTCCCTGG
TAC--GATC-TCCCCACCCG----AATCTCGAAGCC--CTCC------AG--------CC
CGA----ATC-------CATATTGACACGTG----AC-AGAGTTCCTCACCATGATGGCC
CGTAAGATGAAGGACACCGACTCCGAG
>PzhuAS3.15341TKF769422cal
GTAAGTCATCCTAATACG--CGATTG------------ATGTCGTT--GCCTAGAATC--
CATCCTAAC--TGATACTTTTCCCG----AATAGGACAAGGATGGCGATGGTGAGTGTGA
TCATTCCGACAACCCTAAGGCCTGCTACT---------------AGCACTGCGCCCGTCA
AATAAA-CACA-TAGCTGAGACGAAT-GGATT---------------GAATAGGACAAAT
CACCACCAAGGAGCTGGGCACTGTCATGCGCTCGCTCGGCCAGAACCCCTCCGAGTCTGA
GCTGCAGGATATGATCAACGAGGTCGATGCCGATAACAACGGTACCATCGATTTCCCTGG
TAC--GCTA--CCCCCACCG----AATCTTT-------CCCC------CG--------TC
CGG----ACC-------AATATTGATATCTG----GC-AGAGTTCCTCACCATGATGGCC
CGTAAGATGAAGGATACCGACTCCGAG
>PzhuAS3.15347KF769423cal
GTAAGTCATCCTAATACG--CGATTG-----------ATG-TCGTT--GCCTAGAATC--
CATCCTAAC--TGATACTTTTCCCG----AATAGGACAAGGATGGCGATGGTGAGTGTGA
TCATTCCGACAACCCTAAGGCCTGCTACT---------------AGCACTGCGCCCGTCA
AATAAA-CACA-TAGCTGAGACGAAT-GGATT---------------GAATAGGACAAAT
CACCACCAAGGAGCTGGGCACTGTCATGCGCTCGCTCGGCCAGAACCCCTCCGAGTCTGA
GCTGCAGGATATGATCAACGAGGTCGATGCCGATAACAACGGTACCATCGATTTCCCTGG
TAC--GCTA--CCCCCACCG----AATCTT-----T--CCCC------CG--------TC
CGG----ACC-------AATATTGATATCTG----GC-AGAGTTCCTCACCATGATGGCC
CGTAAGATGAAGGATACCGACTCCGAG
