# Supplementary material for: Penicillium fusisporum and P. zhuangii, Two New Monoverticillate Species with Apical-Swelling Stipes of Section Aspergilloides Isolated from Plant Leaves in China
Source: PLoS One. 2014 Jul 2;9(7):e101454. doi: 10.1371/journal.pone.0101454 (PMC4079715; doi:10.1371/journal.pone.0101454)
Supplement: Data S2 — The alignment of BenA sequences. (FAS) [file pone.0101454.s003.fas]

>PadaCBS209.28TJN625957bt
TGGTACGTG------TTTCCACCCACCTCAAC-------------CCATC-----AATTG
TTGG--CC-TCTTCAAGCTTTCTTTTAC-TTAC-TACCTCTTAGGCAGAACATTGCCAGT
GAGCACGGCCTCGATGGCGATGGCCAGTAAGTTTCTCGA-TTAAGTCGAT-TGGGTTA--
TGT--GGTGGGAATGGCGGTCTGATG--------TTTTCTAGCTTCACCGGTTCCTCCGA
CCTCCAGCTGGAGCGTATGAACGTCTACTTCAACCACGTAAGTATGAC---ATT-GATAT
-------ATTGAATAATT-CGACCCTGTCTAATA---------TTTTTGAT-TTT-----
-----CACAGGCCAGCGGTGACCGCTATGTTCCCCGTGCCGTCCTGGTCGACTTGGAGCC
C-GGTACCATGGACGCTGTCCGTGCCGGTCCTTTCGGCAAGCTCTTCCGTCCCGA
>PadaoCBS313.59TJN799642bt
TGGTACGTG------TTTC---------CAC--------------CCATC-----AAATG
TTGACACC-CATTGAAACTT--TTTTAC-TAAC-TACCCTCTAGGCAGAACATTGCCTCC
GAGCACGGTCTTGATGGCGATGGACAGTAAGTTCTTTGATTCGAGTCGAT-TGGTATA--
TAT--GGTGGGAATGGCGGTCTGATA-----TTTTTTTCTAGCTTCACCGGCCAGTCCGA
CCTCCAGCTGGAGCGTATGAACGTCTACTTCAACCACGTAAGTGTGGA---ATT-GATCC
-------CTCGAGCCATT-CGATATTGGCTAATA---------T-TTGGATTGTT-----
-----TATAGGCCAGCGGTGACCGTTACGTTCCCCGTGCCGTCCTGGTCGATTTGGAGCC
C-GGTACCATGGACGCTGTCCGTGCCGGTCCTTTCGGCAAGCTTTTCCGTCCCGA
>PangCBS130293TKC773779bt
TGGTACGTG------TTTA---------CAC--------------CCAAC-----AGTTG
TTGA--CC-ACTGGAAACT---TTTTAC-TAAC-TACTTTCCAGGCAGAACATTGCCTCC
GAGCACGGTCTCGATGGTGATGGACAGTAAGTCTTTGAT-TCGACTCGAT-TGGATTG--
TAT--GGGAAGAATGGCGGTCTGATA----TATTTTTTCTAGCTTCGCCGGTCAGTCCGA
CCTCCAGCTGGAGCGTATGAACGTCTACTTCAACCACGTAAGTGTGGA---ATT-GATAT
-------CCTGAGCCATT-CGATATTGGCTAATG---------T-TTGGTTTTTT-----
-----TATAGGCCAGCGGTGACCGCTACGTTCCCCGTGCCGTCCTGGTCGATTTGGAGCC
C-GGTACCATGGACGCTGTCCGTGCCGGTCCCTTCGGCAAGCTTTTCCGTCCCGA
>PbilNRRL3391TJN625966bt
TGGTACGTG------TTTCCCGCTGATGAAC--------------CCATC-----AATTG
TTGA-------TTCAAACCTTTTTTTAC-TGAC-TACCTTCCAGGCAGAACATTGCCTCC
GAGCACGGTCTCGATGGCGATGGACAGTAAGTCTCGATCATCGACTCGAT-TGAATGA--
AGT--GGTGGGAATGGCGGTCTGATA-------TTTTTCTAGCTTCACCGGTTCCTCCGA
CCTCCAGCTGGAGCGTATGAACGTCTACTTCAACCACGTAAGTGTGGC---ATT-GATAT
-------CCCGAGTCACT-CGAACACGGCTAATA---------TGTCGGGTTTTT-----
-----TATAGGCCAGCGGTGACCGCTACGTTCCCCGTGCCGTCCTAGTCGATCTGGAGCC
T-GGTACCATGGACGCTGTCCGTGCCGGTCCCTTCGGCAAGCTCTTCCGTCCCGA
>PchaNRRL778TX091508bt
TGGTACGTCCCG---TTCACCCATCCCGGAG--------------TCATC-----AATTG
ATGC--TCGCCCACGAACA---TCTTGC-TAAT-TTTGTTATAGGCAGCAGATTGCTAGC
GAGCACGGCCTCGACGGTGATGGACAGTGAGTTT------GGATCACAA--GAAATTC--
-----GTCCAGAACAGCGGTCTGATA------TTTTTCTTAGCTTCACCGGTGCCTCCGA
CCTCCAGCTGGAGCGTATGAACGTCTACTTCAACCACGTAAGTTTACACCAATGTGAGTA
----------GAGCGAT--GGAATGTCTCTGACC---------T--TTGTTTACT-----
-----TTTAGGCTAGCGGTGACCGTTACGTTCCCCGTTCCGTCCTGGTTGACTTGGAGCC
C-GGTACCATGGACGCTGTCCGTGCCGGTCCCTTCGGCAAGCTCTTCCGTCCCGA
>PexpCBS32548TAY674400bt
TGGTAAGTGCCGAGCTTTTTTTTCGCGTTGG--------------GTATC-----AATTG
ACAA-------------------TTTAC-TAACTTGGATTGCAGGCAAACCATCTCTGGC
GAGCACGGTCTCGATGGTGATGGACAGTAAGTT-------CAACGGTGAT-GGGTTTC--
TAGTAGATCACAC-----GTCTGATA-------TCTTGCTAGGTACAATGGTACCTCCGA
CCTCCAGCTCGAGCGTATGAACGTCTACTTCAACCATGTGAGTACACC--GACT-GTTTA
--------CCGAATAATC-GTGCATCATCTGATCGGATCTTTTTCTTTGATAATC-----
-------TAGGCCAGCGGTGACAAGTACGTTCCCCGTGCCGTTCTCGTCGATTTGGAGCC
C-GGTACCATGGACGCTGTCCGCTCCGGTCCCTTCGGCAAGCTTTTCCGCCCCGA
>PfelNRRL35619TEF198545bt
TGGTATGTCCCG---TTCACACTCCCCGGAG--------------TCATC-----CATTG
ATGC--TTGCCCACGAACA---TCTTGC-TAAT-TTTGTTATAGGCAGCAGATTGCTAGC
GAGCACGGCCTCGACGGTGATGGACAGTGAGTTT------GGATCACGGT-CAATTCGTC
CA--------GAACAGCGGTCTGATA------TTTTTCTTAGCTTCACCGGTGCCTCCGA
CCTCCAGCTGGAGCGTATGAACGTCTACTTCAACCACGTAAGTTCACGTCAATGCGAGCA
----------GAGCGGTC-GAAATGTCTCTGACC---------T--TTGTTTACC-----
-----TTTAGGCCAGCGGTGACCGTTACGTTCCCCGTTCCGTCTTGGTTGACTTGGAGCC
C-GGTACCATGGACGCTGTTCGTGCCGGTCCCTTCGGCAAGCTCTTCCGTCCCGA
>PfuscCBS295.62TGQ367513bt
TGGTACGTG------TTGC----AACTACGA--------------TCATC-----AATTA
GTAG--TCTTGTTAGACCA---ATTCACTTGAC-AGAATTATAGGCAAACCATTGCTGGT
GAGCACGGACTTGATGGCGATGGACAGTGAGTTT------CACCATCGAT-GAGATTG--
CAA--GGTGGAAATGGCGGTCTGATA--------ATCTTTAGCGTCAACGAGGCTTCCGA
CCTCCAATTGGAGCGCATGAACGTCTACTTCAACGAGGTTAGTGTGGA---ATT-GAGAA
--------CCTCCCTATG-AAGACCTCTCTAATA---------T---TGAT-TTT-----
-----GATAGGCCAGCAGCAACCGTTACGTTCCCCGTGCCGTCCTTGTCGACTTGGAGCC
CGGGTACCATGGACGCTGTCCGTGCCGGTCCCTTCGGCGGTCTCTTCCGCCCCGA
>PfusAS3.15338KF769400bt
TGGTACGTG------TTGC----AATCACGA--------------TCATC-----AATTG
GGGA--AC-TGTCTGACCA---ATATAC-TGAC-TGAATGCTAGGCAAACCATTGCTGGT
GAGCACGGACTTGATGGCGATGGACAGTGAGTTT------CAACATTGAT-GAGATTG--
CGA--GGTGGAAATGGCGGTCTGACG--------ATTTTTAGCGTCAACGAGGCTTCTGA
CCTCCAGTTGGAGCGCATGAACGTCTACTTCAACGAGGTATGTGTGGA---ATTGGAACA
--------AGTATGCATG-ATGACTTCTCTAACA---------T---TGAT-CTT-----
-----GATAGGCCAGCAGCAACCGTTACGTTCCCCGTGCCGTCCTTGTCGACTTGGAGCC
C-GGTACCATGGACGCTGTCCGTGCCGGTCCCTTCGGTGGTCTCTTCCGCCCCGA
>PfusAS3.15372KF769404bt
TGGTACGTG------TTGC----AATCACGA--------------TCATC-----AATTG
GGGA--AC-TGTCTGACCA---ATATAC-TGAC-TGAATGCTAGGCAAACCATTGCTGGT
GAGCACGGACTTGATGGCGATGGACAGTGAGTTT------CAACATTGAT-GAGATTG--
CGA--GGTGGAAATGGCGGTCTGACG--------ATTTTTAGCGTCAACGAGGCTTCTGA
CCTCCAGTTGGAGCGCATGAACGTCTACTTCAACGAGGTATGTGTGGA---ATTGGAACA
--------AGTATGCATG-ATGACTTCTCTAACA---------T---TGAT-CTT-----
-----GATAGGCCAGCAGCAACCGTTACGTTCCCCGTGCCGTCCTTGTCGACTTGGAGCC
C-GGTACCATGGACGCTGTCCGTGCCGGTCCCTTCGGTGGTCTCTTCCGCCCCGA
>PglaCBS105.11GQ36750bt
TGGTACGTG------TTGC----AACCACGA--------------TCACC-----AATTG
ATAG--CC-TGTTGGACCG---AATCAC-TGAC-TGATTTCTAGGCAAACCATTGCTGGC
GAGCACGGACTTGATGGTGATGGACAGTGAGTTT------CAACATCGAT-GAGATTG--
CGA--GGTGGAAATGGCGGTCTGATA--------ATTTTTAGCGTCAACGAGGCTTCGGA
CCTCCAGTTGGAGCGCATGAACGTCTACTTCAACGAGGTATGTGTGGA---ATT-GAAGC
--------TATAAGTATA-AAGGCTTCTCTAATG---------T---TGAT-CTT-----
-----GATAGGCCAGCAGCAACCGTTTCGTTCCCCGTGCCGTCCTTGTCGACTTGGAGCC
C-GGTACCATGGACGCTGTCCGTGCCGGTCCCTTCGGTGGTCTCTTCCGCCCCGA
>PglaCBS229.28GQ367506bt
TGGTACGTG------TTGC----AACCACGA--------------TCACC-----AATTG
ATAG--CC-TGTTGGACCG---AATCAC-TGAC-TGATTTCTAGGCAAACCATTGCTGGC
GAGCACGGACTTGATGGTGATGGACAGTGAGTTT------CAACATCGAT-GAGATTG--
CGA--GGTGGAAATGGCGGTCTGATA--------ATTTTTAGCGTCAACGAGGCTTCCGA
CCTCCAGTTGGAGCGCATGAACGTCTACTTCAACGAGGTATGTGTGGA---ATT-GCAGC
--------TATAAGTATA-AAGGCTTCTCTAATG---------T---TGAT-CTT-----
-----CATAGGCCAGCAGCAACCGTTTCGTTCCCCGTGCCGTCCTTGTCGACTTGGAGCC
C-GGTACCATGGACGCTGTCCGTGCCGGTCCCTTCGGTGGTCTCTTCCGCCCCGA
>PglaCBS35621EF198547bt
TGGTACGTG------TTGC----AACCACGA--------------TCACC-----AATTG
ATAG--CC-TATTGGACCG---AATCAC-TGAC-TGATTTCTAGGCAAACCATTGCTGGC
GAGCACGGACTTGATGGTGATGGACAGTGAGTTT------CAACATCGAT-GAGATTG--
CGA--GGTGGAAATGGCGGTCTGATA--------AATTTTAGCGTCAACGAGGCTTCCGA
CCTCCAGTTGGAGCGCATGAACGTCTACTTCAACGAGGTATGTGTGGA---ATC-GAAGT
--------TAGAAGTATA-AAGGCTTCTCTAATG---------T---TTAT-CTT-----
-----GATAGGCCAGCAGCAACCGTTTCGTTCCCCGTGCCGTCCTTGTCGACTTGGAGCC
C-GGTACCATGGACGCTGTCCGTGCCGGTCCCTTCGGTGGTCTCTTCCGCCCCGA
>PglaCBS35684EF198564bt
TGGTACGTG------TTGC----AACCACGA--------------TCACC-----AATTG
ATAG--CC-TGTTGGACCG---AATCAC-TGAC-TGATTTCTAGGCAAACCATTGCTGGC
GAGCACGGACTTGATGGTGATGGACAGTGAGTTT------CAACATCGAT-GAGATTG--
CGA--GGTGGAAATGGCGGTCTGATA--------AATTTTAGCGTCAACGAGGCTTCCGA
CCTCCAGTTGGAGCGCATGAACGTCTACTTCAACGAGGTATGTGTGGA---ATT-GAAGC
--------TAGAAGTATA-AAGGCTTCTCTAATG---------T---TTAT-CTT-----
-----GATAGGCCAGCAGCAACCGTTTCGTTCCCCGTGCCGTCCTTGTCGACTTGGAGCC
C-GGTACCATGGACGCTGTCCGTGCCGGTCCCTTCGGTGGTCTCTTCCGCCCCGA
>PglaAS3.15335KF302630bt
TGGTACGTG------TTGC----ATCCACGA--------------TAACC-----AATTG
ATAG--CC-TGTTGGACCG---AATCAC-TAAC-TGATTTCTAGGCAAACCATTGCTGGC
GAGCACGGACTTGATGGTGATGGACAGTGAGTTT------CAACATCGAT-GAGATTG--
CGA--GGTGGAAATGGCGGTCTGATA--------ATTTTTAGCGTCAACGAGGCTTCCGA
CCTCCAGTTGGAGCGCATGAACGTCTACTTCAACGAGGTATGTGTGGA---ATT-GAAGC
--------TAGAAGTATA-AAGGCTTCTCTAATG---------T---TGAT-CTT-----
-----GATAGGCCAGCAGCAACCGTTACGTTCCCCGTGCCGTCCTTGTCGACTTGGAGCC
C-GGTACCATGGACGCTGTCCGTGCCGGTCCCTTCGGTGGTCTCTTCCGCCCCGA
>PglaAS3.15336KF769405bt
TGGTACGTG------TTGC----ATCCACGA--------------TAACC-----AATTG
ATAG--CC-TGTTGGACCG---AATCAC-TAAC-TGATTTCTAGGCAAACCATTGCTGGC
GAGCACGGACTTGATGGTGATGGACAGTGAGTTT------CAACATCGAT-GAGATTG--
CGA--GGTGGAAATGGCGGTCTGATA--------ATTTTTAGCGTCAACGAGGCTTCCGA
CCTCCAGTTGGAGCGCATGAACGTCTACTTCAACGAGGTATGTGTGGA---ATT-GAAGC
--------TAGAAGTATA-AAGGCTTCTCTAATG---------T---TGAT-CTT-----
-----GATAGGCCAGCAGCAACCGTTACGTTCCCCGTGCCGTCCTTGTCGACTTGGAGCC
C-GGTACCATGGACGCTGTCCGTGCCGGTCCCTTCGGTGGTCTCTTCCGCCCCGA
>PglaAS3.15337KF769406bt
TGGTACGTG------TTGC----AACCACGA--------------TCACC-----AATTG
ATAG--CC-TATTGGACCG---AATCAC-TGAC-TGATTTCTAGGCAAACCATTGCTGGC
GAGCACGGACTTGATGGTGATGGACAGTGAGTTT------CAACATCGAT-GAGATTG--
CGA--GGTGGAAATGGCGGTCTGATA--------AATTTTAGCGTCAACGAGGCTTCCGA
CCTCCAGTTGGAGCGCATGAACGTCTACTTCAACGAGGTATGTGTGGA---ATC-GAAGT
--------TAGAAGTATA-AAGGCTTCTCTAATG---------T---TTAT-CTT-----
-----GATAGGCCAGCAGCAACCGTTTCGTTCCCCGTGCCGTCCTTGTCGACTTGGAGCC
C-GGTACCATGGACGCTGTCCGTGCCGGTCCCTTCGGTGGTCTCTTCCGCCCCGA
>PglaAS3.15345KF302635bt
TGGTACGTG------TTGC----ATCCACGA--------------TAACC-----AATTG
ATAG--CC-TGTTGGACCG---AATCAC-TAAC-TGATTTCTAGGCAAACCATTGCTGGC
GAGCACGGACTTGATGGTGATGGACAGTGAGTTT------CAACATCGAT-GAGATTG--
CGA--GGTGGAAATGGCGGTCTGATA--------ATTTTTAGCGTCAACGAGGCTTCCGA
CCTCCAGTTGGAGCGCATGAACGTCTACTTCAACGAGGTATGTGTGGA---ATT-GAAGC
--------TAGAAGTATA-AAGGCTTCTCTAATG---------T---TGAT-CTT-----
-----GATAGGCCAGCAGCAACCGTTACGTTCCCCGTGCCGTCCTTGTCGACTTGGAGCC
C-GGTACCATGGACGCTGTCCGTGCCGGTCCCTTCGGTGGTCTCTTCCGCCCCGA
>PgraCBS687.77TGQ367507bt
TGGTACGTG------TTTC----AACCACGG--------------TCATC-----AATTG
GTAG--TC-CGTTAAACAG---TTTTAC-TGAC-TGAATTCTAGGCAAACCATTGCTGGT
GAGCACGGACTTGATGGCGATGGACAGTGAGTTT------CAACATCGAT-GAGATTG--
CTA--GGTGGAAATAGCGGTCTGATA--------ATTTTTAGCGTCAACGAGGCTTCTGA
CCTCCAATTGGAGCGCATGAACGTCTACTTCAACGAGGTGAGTGTAGA---ATT-GAAAG
--------AGTATCTATG-GAGTCTTCTCTAACT---------T---TAAT-CTT-----
-----GATAGGCCAGCAGCAACCGTTACGTTCCCCGTGCCGTCCTTGTCGACTTGGAGCC
C-GGTACCATGGACGCTGTCCGTGCTGGTCCCTTCGGCGGTCTCTTCCGCCCCGA
>PgraCBS336.79GQ367508bt
TGGTACGTG------TTTC----AACCACGG--------------TCATC-----AATTG
GTAG--TC-CGTTAAACAG---TTTTAC-TGAC-TGAATTCTAGGCAAACCATTGCTGGT
GAGCACGGACTTGATGGCGATGGACAGTGAGTTT------CAACATCGAT-GAGATTG--
CTA--GGTGGAAATAGCGGTCTGATA--------ATTTTTAGCGTCAACGAGGCTTCTGA
CCTCCAATTGGAGCGCATGAACGTCTACTTCAACGAGGTGAGTGTAGA---ATT-GAAAG
--------AGTATCTATG-GAGTCTTCTCTAACT---------T---TAAT-CTT-----
-----GATAGGCCAGCAGCAACCGTTACGTTCCCCGTGCCGTCCTTGTCGACTTGGAGCC
C-GGTACCATGGACGCTGTCCGTGCTGGTCCCTTCGGCGGTCTCTTCCGCCCCGA
>PherCBS336.48TJN625970bt
TGGTACGTGT-----TTTC----CGCTGGGGAACAACACCCCAAGTCATC-----AATTG
TTGA--AC-CCTTGGAACA---ATTTAC-TGAC-TACTTTCCAGGCAGAACATTGCTTCC
GAGCATGGCCTCGATGGCGAAGGACAGTGAGTAT------CGATATTAAT-GGAATTGAG
TGACGAGTAGGAATGGCGGTCTGATA-------TTTTTCTAGCTTCACCGGTTCCTCCGA
CCTCCAGCTGGAGCGTATGAACGTCTACTTCAACCACGTAAGTGTGGA---ATCCATACT
-------CACAATACATT-CGAATTCACCTAATA---------GGATTGAA-ATT-----
------ATAGGCCAGCGGTGACCGTTACGTTCCCCGTGCCGTCCTTGTCGACTTGGAGCC
C-GGTACCATGGACGCTGTCCGTGCCGGTCCCTTCGGCAAGCTCTTCCGCCCTGA
>PhirCBS229.60TJN625955bt
TGGTACGTG------TTGCTACCCGACTTTAC--CTTGCCTCAGGTAGTC-----AATTG
TTGAACCC----AGGAGCC---TTATGC-TAAC-CTACTTCCAGGCAGAACATTGCTAGT
GAGCATGGCCTTGATGGCGAGGGCCAGTAAGTAT------CAATACGAGT-GGGATTGGG
TGA--TGTGAGAACGGCGGTCTGATA-------TTTTTCTAGCTTTACTGGCCAGTCTGA
CCTCCAGCTCGAGCGCATGAACGTCTACTTCAACCACGTAAGTGTGGA---ATC-GATAC
--------CCGTAACGTTTAAACCTCGTCTAATA---------CAATTGAT-TTT-----
-----CATAGGCCAGCGGTGACCGTTACGTTCCCCGTGCCGTCCTGGTCGACTTGGAGCC
T-GGTACCATGGACGCTGTCCGTGCCGGTCCCTTTGGAAAGCTTTTCCGTCCCGA
>PlivNRRL754TFJ004420bt
TGGTACGTG------TTGTC---AACAACGG--------------TCATCAATTGAATTG
ATAA--TC-CATTGAATTA---ATTTAC-TGAC-TGAATTCTAGGCAAACCATTGCTGGT
GAGCACGGTCTTGATGGTGATGGACAGTGAGTTT------CCAAGTCGAT-GAGACTG--
AGA--GATGGAAATGGCGGTCTGATA--------TTTTCTAGGTACAACGGCCAGTCCGA
CCTCCAGTTGGAGCGCATGAACGTCTACTTCAACCACGTAAGTGCGGA---AGC-AAGAA
--------CTCTGACCTG-AAGGGATCTCTAATG---------T---TTAT-CTT-----
-----GATAGGCCAGCGGTGACCGTTACGTTCCCCGTGCCGTCCTCGTCGACTTGGAGCC
T-GGTACCATGGACGCTGTCCGTGCCGGTCCCTTCGGCAAGCTCTTCCGCCCCGA
>PlivAS3.15334KF769411bt
TGGTACGTG------TTGTC---AACAACGG--------------TCATCAATTGAATTG
ATAA--TC-TATTGAATTC---ATTTAC-TGAC-TGAATTCTAGGCAAACCATTGCTGGT
GAGCACGGTCTTGATGGTGATGGACAGTGAGTTT------CCAAGTCGAT-GAGATTG--
AGA--GGTGGAAATGGCGGTCTGATA--------TTTTCTAGCTTCAACGGCCAGTCCGA
CCTCCAGTTGGAGCGCATGAACGTCTACTTCAACCACGTAAGTGTGGA---AGC-AATAA
--------CTCTGACCTG-AAGGAATCTCTAATG---------T---TTAT-CTT-----
-----GATAGGCCAGCGGTGACCGTTACGTTCCCCGTGCCGTCCTCGTCGACTTGGAGCC
C-GGTACCATGGACGCTGTCCGTGCCGGTCCCTTCGGCAAGCTCTTCCGCCCCGA
>PmaxNRRL2060TEU427265bt
TGGTACGTG------TTGCTACCCGACCTCACTTCCCCGATCAAATCATC-----AATTG
TTGAACCC----AGGGGCA---TGATGC-TAACTCTGATTACAGGCAGAACATTGCTAGC
GAGCATGGCCTCGACGGCGAGGGCCAGTAAGTAT------CGATTCAGCT-GGAATTGGA
TGT--GATGAGAATGGCGGTCTGATGTTTTTTTTTTTCTTAGCTTCACTGGCCAGTCCGA
CCTCCAGCTCGAGCGCATGAACGTCTACTTCAACCACGTAAGTGTGGA---TTC-GACAA
------CTCGAT---TTT-CAATTTGATCTAATA---------CAATGGAT-TCT-----
-----CATAGGCCAGCGGTGACCGTTACGTTCCCCGTGCCGTCCTCGTCGACTTGGAGCC
C-GGTACCATGGACGCTGTCCGTGCCGGTCCTTTCGGCAAGCTTTTCCGTCCCGA
>PpurCBS366.48TGQ367512bt
TGGTACGTG------TTGC----GACCACGA--------------TCACC-----AATTG
GTAG--CC-TGTTGGACCA---AATCAC-TGAC-TGATTTCTAGGCAAACAATTGCTGGC
GAGCACGGACTTGATGGTGATGGACAGTGAGTTT------CGACATGGAT-GAGATTG--
CGA--GGTGGAAATGGCGGTCTGATA--------ATTTTTAGCGTCAACGAGGCTTCCGA
CCTCCAGTTGGAGCGCATGAACGTCTACTTCAACGAGGTATGTATGGA---ATT-GAGAC
--------CCTACATTAG-GGGGCTTCTCTAATT---------T---TGAT-CTC-----
-----GATAGGCCAGCAGCAACCGTTACGTTCCCCGTGCCGTCCTTGTCGACTTGGAGCC
C-GGTACCATGGACGCTGTCCGTGCCGGTCCCTTCGGTGGTCTCTTCCGCCCCGA
>PsatAS3.6886TEU644080bt
TGGTACGTGTTT---TTGC----AATAGTCA--------------TCATC-----AATTG
GTAA--TC-ACTTGAGCCA---ATATAC-TGAC-TAATTTATAGGCAAACCATTGCTGGC
GAGCACGGCCTCGATGCCGATGGAAAGTGAGTTT------CGACATGGATGGATATTG--
CAG-----GGAAATGGCGGTCTGATA--------TTTTCTAGCTTCGCCGGTGAATCCGA
CCTCCAGTTGGAGCGCATGAACGTCTACTTCAACGAGGTATGTGTCGA---ATCTGAAAG
GAAACCCCGATATTAATG-GGGGTTTC---AATG---------T---TGACTTCTTCCCC
CCTGAAATAGGCCAGCGGTAACCGTTACGTTCCCCGTGCCGTCCTTGTCGACTTGGAGCC
C-GGTACCATGGACGCTGTCCGTGCCGGTCCTTTCGGCAAGCTCTTCCGTCCCGA
>PsclNRRL2074TJN626001bt
TGGTACGTG------TTGCTACCTGACCTCAC--CTTCGGTCAAATCATC-----AATTG
TTGAACCC----AGGACCC---TTTTAC-TGACTTGAATCACAGGCAGAACATTGCTAGC
GAGCATGGCCTCGACGGCGAGGGCCAGTAAGTAT------CCAT-TCGGTTGGAATTGAG
TGA--TATGAGAATGGCGGTCTGACA--TTTTTTTTCCTTAGCTTCACTGGCCAGTCCGA
CCTCCAGCTCGAGCGCATGAACGTCTACTTCAACCACGTAAGTGTGGA---ATC-GATAC
--------TCGATACCTGCCAACCCCGTCTAATA---------TAATGGAT-TTT-----
-----CATAGGCTTCCGGTGACCGTTACGTTCCCCGTGCCGTCCTGGTCGACTTGGAGCC
C-GGTACTATGGACGCTGTCCGTGCCGGTCCTTTCGGCAAGCTTTTCCGTCCCGA
>PspiAS3.7980TKF769408bt
TGGTACGTG------TTGC----AACCACGG--------------TCATC-----AATTG
GTAG--TC-CGTTGAACCG---ATTTAC-TGAC-TGAATTCTAGGCAAACCATTGCTGGT
GAGCACGGACTTGATGGCGATGGACAGTGAGTTT------CAACATCGAT-GAGATTG--
CGA--GGTGGAAATAGCGGTCTGATA--------ATTTTTAGCGTCAACGAGGCCTCTGA
CCTCCAGTTGGAGCGCATGAACGTCTACTTCAACGAGGTACGTGTAGA---ATT-GAAAA
--------AGTATATATG-GAGTCTTCTCTAATG---------T---TGAT-CTT-----
-----GATAGGCCAGCAGCAACCGTTACGTCCCCCGTGCCGTCCTGGTCGACTTGGAGCC
C-GGTACCATGGACGCTGTCCGTGCTGGTCCCTTCGGCGGTCTCTTCCGCCCCGA
>PspiCBS223.28GQ367509bt
TGGTACGTG------TTGC----AACCACGG--------------TCATC-----AATTG
GTGG--TC-CGTTGAACCG---ATTTAC-TGAC-TGAATTCTAGGCAAACCATTGCTGGT
GAGCACGGACTTGATGGCGATGGACAGTGAGTTT------CAACATCGAT-GAGATTG--
CGA--GGTGGAAATGGCGGTCTGATA--------ATTTTTAGCGTCAACGAGGCCTCTGA
CCTCCAGTTGGAGCGCATGAACGTCTACTTCAACGAGGTACGTGTAGA---ATT-GAAAA
--------AGTATATATG-GAGTCTTCTCTAATG---------T---TGAT-CTT-----
-----GATAGGCCAGCAGCAACCGTTACGTCCCCCGTGCCGTCCTTGTCGACTTGGAGCC
C-GGTACCATGGACGCTGTCCGTGCTGGTCCCTTCGGCGGTCTCTTCCGCCCCGA
>PspiCBS268.35GQ367499bt
TGGTACGTG------TTGC----AACCACGG--------------TCATC-----AATTG
GTGG--TC-CGTTGAACCG---ATTTAC-TGAC-TGAATTCTAGGCAAACCATTGCTGGT
GAGCACGGACTTGATGGCGATGGACAGTGAGTTT------CAACATCGAT-GAGATTG--
CGA--GGTGGAAATGGCGGTCTGATA--------ATTTTTAGCGTCAACGAGGCCTCTGA
CCTCCAGTTGGAGCGCATGAACGTCTACTTCAACGAGGTACGTGTAGA---ATT-GAAAA
--------AGTATATATG-GAGTCTTCTCTAATG---------T---TGAT-CTT-----
-----GATAGGCCAGCAGCAACCGTTACGTCCCCCGTGCCGTCCTTGTCGACTTGGAGCC
C-GGTACCATGGACGCTGTCCGTGCTGGTCCCTTCGGCGGTCTCTTCCGCCCCGA
>PspiCBS271.35GQ367505bt
TGGTACGTG------TTGC----AACCACGG--------------TCATC-----AATTG
GTAG--TC-CGTTGAACCG---ATTTAC-TGAC-TGAATTCTAGGCAAACCATTGCTGGT
GAGCACGGACTTGATGGCGATGGACAGTGAGTTT------CAACATCGAT-GAGATTG--
CGA--GGTGGAAATAGCGGTCTGATA--------ATTTTTAGCGTCAACGAGGCCTCTGA
CCTCCAGTTGGAGCGCATGAACGTCTACTTCAACGAGGTACGTGTAGA---ATT-GAAAA
--------AGTATATATG-GAGTCTTCTCTAATG---------T---TGAT-CTT-----
-----GATAGGCCAGCAGCAACCGTTACGTCCCCCGTGCCGTCCTGGTCGACTTGGAGCC
C-GGTACCATGGACGCTGTCCGTGCTGGTCCCTTCGGCGGTCTCTTCCGCCCCGA
>PspiCBS289.36GQ367503bt
TGGTACGTG------TTGC----AACCACGG--------------TCATC-----AATTG
GTGG--TC-CGTTGAACCG---ATTTAC-TGAC-TGAATTCTAGGCAAACCATTGCTGGT
GAGCACGGACTTGATGGCGATGGACAGTGAGTTT------CAACATCGAT-GAGATTG--
CGA--GGTGGAAATGGCGGTCTGATA--------ATTTTTAGCGTCAACGAGGCCTCTGA
CCTCCAGTTGGAGCGCATGAACGTCTACTTCAACGAGGTACGTGTAGA---ATT-GAAAA
--------AGTATATATG-GAGTCTTCTCTAATG---------T---TGAT-CTT-----
-----GATAGGCCAGCAGCAACCGTTACGTCCCCCGTGCCGTCCTTGTCGACTTGGAGCC
C-GGTACCATGGACGCTGTCCGTGCTGGTCCCTTCGGCGGTCTCTTCCGCCCCGA
>PsubCBS125096TGQ367521bt
TGGTACGTG------TTGC----AACTACGG--------------TCATC-----AATTG
GTAG--TC-CGTT-GACCG---ATTTAC-TGAC-TGAATTCTAGGCAAACCATTGCTGGT
GAGCACGGACTTGATGGCGATGGACAGTGAGTTT------CAACATCGAT-GAGATTG--
CAA--GGTGGAAATGGCGGTCTGATA--------ATTTTTAGCGTCAACGAGGCCTCTGA
CCTCCAGTTGGAGCGCATGAACGTCTACTTCAACGAGGTACGTGTAGA---ATT-GAAAA
--------ATTATATATG-GAGTCTTCTCTAATA---------T---TGAT-CTT-----
-----AATAGGCCAGCAGCAACCGTTACGTCCCCCGTGCCGTCCTAGTCGACTTGGAGCC
C-GGTACCATGGACGCTGTCCGTGCTGGTCCCTTCGGCGGTCTCTTCCGCCCCGA
>PsubCBS125100GQ369759bt
TGGTACGTG------TTGC----AACCACGG--------------TCATC-----AATTG
GTAG--TC-CGTTGAACCG---ATTTAC-TGAC-TGAATTCTAGGCAAACCATTGCTGGT
GAGCACGGACTTGATGGCGATGGACAGTGAGTTT------CAACATCCAT-GAGATTG--
CGA--GGTGGAAATGGCGGTCTGATA--------ATTTTTAGCGTCAACGAGGCCTCTGA
CCTCCAGTTGGAGCGCATGAACGTCTACTTCAACGAGGTACGTGTAGA---ATT-GAAAA
--------ATTATATATG-GAGTCTTCTCTAATA---------T---TGAT-CTT-----
-----AATAGGCCAGCAGCAACCGTTACGTCCCCCGTGCCGTCCTAGTCGACTTGGAGCC
C-GGTACCATGGACGCTGTCCGTGCTGGTCCCTTCGGCGGTCTCTTCCGCCCCGA
>PthoAS3.7982TKF769409Bt
TGGTACGTG------TTGC----AACCATGA--------------CCGTC-----AATTG
GAAA--TC-TGTTTGACCG---ATTTAC-TGAC-TGAATTCTAGGCAAACCATTGCTGGC
GAGCACGGACTTGATGGCGATGGACAGTGAGTTT------CAACATTGAT-GAGATTG--
CGA--GGTGGAAATGGCGGTCTGATA--------ATTTTTAGCGTCAACGAGGCTTCTGA
CCTCCAGTTGGAGCGCATGAACGTCTACTTCAACGAGGTATGTGTGGA---ATT-GAACA
--------ATTGTACATG-GTGGCTTGCCTAATT---------T---TTAT-CTT-----
-----AATAGGCCAGCAGCAACCGTTACGTTCCCCGTGCCGTCCTTGTCGACTTGGAGCC
C-GGTACCATGGACGCTGTCCGTGCCGGTCCCTTCGGCGGTCTCTTCCGCCCCGA
>Pthovar.flaCBS347.59TGQ367510bt
TGGTACGTG------TTGC----AACCCCAA--------------TCATC-----AATTG
GGGA--TC-TGTCTGACCA---ATATAC-TGAC-CGAATTCTAGGCAAACCATTGCTGGT
GAGCACGGACTTGATGGCGATGGACAGTGAGTTT------CAATATTGAT-GAGATTG--
CGA--GGTGGAAATGGCGGTCTGATG--------ATTTTTAGCGTCACCGAGGCTTCTGA
CCTCCAGCTGGAGCGCATGAACGTCTACTTCAACGAGGTATGCGTGGA---ATTGGAACA
--------AGTATGCATG-GTGGCTTCTCTAACA---------T---TGAT-CTT-----
-----GATAGGCCAGCAGCAACCGTTACGTTCCCCGTGCCGTCCTTGTCGACTTGGAGCC
C-GGTACCATGGACGCTGTCCGTGCCGGTCCCTTCGGTGGTCTCTTCCGCCCCGA
>Pthovar.flaAS3.15339KF769401bt
TGGTACGTG------TTGC----AACCCCAA--------------TCATC-----AATTG
GGGA--TC-TGTCTGACCA---ATATAC-TGAC-CGAATTCTAGGCAAACCATTGCTGGT
GAGCACGGACTTGATGGCGATGGACAGTGAGTTT------CAATATTGAT-GAGATTG--
CGA--GGTGGAAATGGCGGTCTGATG--------ATTTTTAGCGTCACCGAGGCTTCTGA
CCTCCAGTTGGAGCGCATGAACGTCTACTTCAACGAGGTATGTGTGGA---ATTGGAACA
--------AGTATGCATG-GTGGCTTCTCTAACA---------T---TGAT-CTT-----
-----GATAGGCCAGCAGCAACCGTTACGTTCCCCGTGCCGTCCTTGTCGACTTGGAGCC
C-GGTACCATGGACGCTGTCCGTGCCGGTCCCTTCGGTGGTCTCTTCCGCCCCGA
>Pthovar.flaAS3.15346KF769402bt
TGGTACGTG------TTGC----AACCCCAA--------------TCATC-----AATTG
GGGA--TC-TGTCTGACCA---ATATAC-TGAC-CGAATTCTAGGCAAACCATTGCTGGT
GAGCACGGACTTGATGGCGATGGACAGTGAGTTT------CAATATTGAT-GAGATTG--
CGA--GGTGGAAATGGCGGTCTGATG--------ATTTTTAGCGTCACCGAGGCTTCTGA
CCTCCAGCTGGAGCGCATGAACGTCTACTTCAACGAGGTATGCGTGGA---ATTGGAACA
--------AGTATGCATG-GTGGCTTCTCTAACA---------T---TGAT-CTT-----
-----GATAGGCCAGCAGCAACCGTTACGTTCCCCGTGCCGTCCTTGTCGACTTGGAGCC
C-GGTACCATGGACGCTGTCCGTGCCGGTCCCTTCGGTGGTCTCTTCCGCCCCGA
>Pthovar.flaAS3.15371KF769403bt
TGGTACGTG------TTGC----AACCCCAA--------------TCATC-----AATTG
GGGA--TC-TGTCTGACCA---ATATAC-TGAC-CGAATTCTAGGCAAACCATTGCTGGT
GAGCACGGACTTGATGGCGATGGACAGTGAGTTT------CAATATTGAT-GAGATTG--
CGA--GGTGGAAATGGCGGTCTGATG--------ATTTTTAGCGTCACCGAGGCTTCTGA
CCTCCAGCTGGAGCGCATGAACGTCTACTTCAACGAGGTATGCGTGGA---ATTGGAACA
--------AGTATGCATG-GTGGCTTCTCTAACA---------T---TGAT-CTT-----
-----GATAGGCCAGCAGCAACCGTTACGTTCCCCGTGCCGTCCTTGTCGACTTGGAGCC
C-GGTACCATGGACGCTGTCCGTGCCGGTCCCTTCGGTGGTCTCTTCCGCCCCGA
>PyezCBS350.59TGQ367517bt
TGGTACGTG------TTGC----AACCACGA--------------TCATC-----AATTG
TGAA--TC-TGTTTGACCG---ATTTAC-TGAC-TGAATTCTAGGCAAACCATTGCTGGT
GAGCACGGACTTGATGGTGATGGACAGTGAGTTT------CAAAATTGAT-GAGATTG--
CGA--GGTGGAAATGGCGGTCTGATA--------ATTTTTAGCGTCAACGAGGCTTCTGA
CCTCCAGTTGGAGCGCATGAACGTCTACTTCAACGAGGTATGTGTGGA---ATT-GAACA
--------AGTATACATG-GTGGCTTCTCTAATG---------T---TGAT-CTT-----
-----GATAGGCCAGCAGCAACCGTTACGTTCCCCGTGCCGTCCTTGTCGACTTGGAGCC
C--GTACCATGGACGCTGTCCGTGCCGGTCCCTTCGGTGGTCTTTTCCGCCCCGA
>PspeAS3.15349TKF769410Bt
TGGTACGTG------TTGC----AACCACGA--------------TCATC-----AATTG
GGAA--TC-TGTTTGACCG---ATTTAC-TGAC-TGAATTCTAGGCAAACCATTGCTGGT
GAGCACGGACTTGATGGTGATGGACAGTAAGTTT------CAACATTGAT-GAGATTG--
CGA--GGTGGAAATGGCGGTCTGATA--------ATTTTTAGCGTCAACGAGGCTTCTGA
CCTCCAGTTGGAGCGCATGAACGTCTACTTCAACGAGGTATGTGTGGA---TTT-GAACA
--------AGTATACATG-GTGGCTTCTCTAATG---------T---TGAT-CTT-----
-----GATAGGCCAGCAGCAACCGTTACGTTCCCCGTGCCGTCCTTGTCGACTTGGAGCC
C-GGTACCATGGACGCTGTCCGTGCTGGTCCCTTCGGTGGTCTCTTCCGCCCCGA
>PzhuAS3.15341TKF769411bt
TGGTACGTG------TTGCAAAAAACAACGA--------------TCCTC-----AATTG
TTGG--CC-CGTTGAACAG---ATATAC-TGAC-TGAATTCTAGGCAAACCATTGCTGGT
GAGCACGGTCTCGATGGCGATGGACAGTGAGTTT------CCAAGTCGAT-GATATTC--
TGA--GGTGGAAATAGCGGTCTGATA--------TTTTCTAGCTTCGCCGGCCAGTCCGA
TCTCCAGCTGGAGCGCATGAACGTCTACTTCAACCACGTAAGTATCGA---ATG-GAGGA
GAAAAAACACGACACG---AAACCATCTCTAACC---------C---CAATGTTT-----
-----GATAGGCCAGCGGTGACCGCTACGTTCCCCGTGCCGTCCTTGTCGACTTGGAGCC
C-GGTACCATGGACGCTGTCCGTGCCGGTCCCTTCGGCAAGCTCTTCCGCCCCGA
>PzhuAS3.15347KF769412bt
TGGTACGTG------TTGCAAAAAACAACGA--------------TCCTC-----AATTG
TTGG--CC-CGTTGAACAG---ATATAC-TGAC-TGAATTCTAGGCAAACCATTGCTGGT
GAGCACGGTCTCGATGGCGATGGACAGTGAGTTT------CCAAGTCGAT-GATATTC--
TGA--GGTGGAAATAGCGGTCTGATA--------TTTTCTAGCTTCGCCGGCCAGTCCGA
TCTCCAGCTGGAGCGCATGAACGTCTACTTCAACCACGTAAGTATCGA---ATG-GAGGA
GAAAAAACACGA--CACG-AAACCATCTCTAACC---------C---CAATGTTT-----
-----GATAGGCCAGCGGTGACCGCTACGTTCCCCGTGCCGTCCTTGTCGACTTGGAGCC
C-GGTACCATGGACGCTGTCCGTGCCGGTCCCTTCGGCAAGCTCTTCCGCCCCGA
