# Supplementary material for: Penicillium fusisporum and P. zhuangii, Two New Monoverticillate Species with Apical-Swelling Stipes of Section Aspergilloides Isolated from Plant Leaves in China
Source: PLoS One. 2014 Jul 2;9(7):e101454. doi: 10.1371/journal.pone.0101454 (PMC4079715; doi:10.1371/journal.pone.0101454)
Supplement: Data S3 — The alignment of ITS1-5.8S-ITS2 sequences. (FAS) [file pone.0101454.s004.fas]

>PadaNRRL737TAF033401its
TCTGGGTCCAACCTCCCACCCGTGTTTTATT-GTACCTTGTTGCTTCGGCAGGCCCGCCT
--CACGGCCGCCGGGGGGCCTCT-GCCCCCGGGCCCGCGCCTGCCGAAGACACCCTTGAA
CGCTGTCTGAAGTTTGCAGTCTGAGCGAA--AAGCAAAATTTATTAAAACTTTCAACAAC
GGATCTCTTGGTTCCGGCATCGATGAAGAACGCAGCGAAATGCGATAACTAATGTGAATT
GCAGAATTCAGTGAATCATCGAGTCTTTGAACGCACATTGCGCCCCCTGGTATTCCGGGG
GGCATGCCTGTCCGAGCGTCATTGCTGCCCTCAAGCACGGCTTGTGTGTTGGGCCTCCGT
CCCCCA--CCCGGGGGACGGGCCCGAAAGGCAGCGGCGGCACCGTGTCCGGTCCTCGAGC
GTATGGGGCTTTGTCACCCGCTCTGTAGGCCCGGCCGGCGCC--TGCCGACC----CTCA
TC--ATCCTTTTTTCAGGTTGACCTCGGATCAGGTAGGGATACCCGCTGAACTTAA
>PadaoCBS313.59TJN686433its
TC-GGGTCCAACCTCCCACCCGTGTCT-ATT-GTACCATGTTGCTTCGGCAGGCCCGCCT
--TATGGCCGCCGGGGGCTAACC-G-CCCCGGGCCCGCGCCTGCCGAAGACCCCTCTGAA
CGCTGTCTGAAGATTGCCGTCTGAGCGAAACATATAAA-TTATTTAAAACTTTCAACAAC
GGATCTCTTGGTTCCGGCATCGATGAAGAACGCAGCGAAATGCGATAACTAATGTGAATT
GCAGAATTCAGTGAATCATCGAGTCTTTGAACGCACATTGCGCCCTCTGGTATTCCGGAG
GGCATGCCTGTCCGAGCGTCATTGCTGCCCTCAAGCCCGGCTTGTGTGTTGGG-TCTCGT
CCCCCC----CGGGGGACGGGCCCGAAAGGCAGCGGCGGCACCGTGTCCGGTCCTCGAGC
GTATGGGGCTTTGTCACCCGCTCTGTAGGCCCGGCCGGCGCC--TGTCGACCC---CCAA
TC---TATTTTTTTCAGGTTGACCTCGGATCAGGTAGGGATACCCGCTGAACTTAA
>PangCBS130293TKC773828its
TCTGGGTCCAACCTCCCACCCGTGTCT-ATT-GTACCATGTTGCTTCGGCAGGCCCGCCT
--CGCGGCCGCCGGGGG-CTTCT-G-CCCCGGGCCTGCGCCTGCCGAAGAC-CCTCTGAA
CGCTGTCTGAAGATTGCAGTCTGAGTGAAAACACAAAAATTATTTAAAACTTTCAACAAC
GGATCTCTTGGTTCCGGCATCGATGAAGAACGCAGCGAAATGCGATAACTAATGTGAATT
GCAGAATTCAGTGAATCATCGAGTCTTTGAACGCACATTGCGCCCTCTGGTATTCCGGAG
GGCATGCCTGTCCGAGCGTCATTGCTGCCCTCAAGCCCGGCTTGTGTGTTGGG-CCTCGT
CCCCCTCTCCGGGGGGACGGGCCCGAAAGGCAGCGGCGGCACCGTGTCCGGTCCTCGAGC
GTATGGGGCTTTGTCACCCGCTCTGTAGGCCCGGCCGGCGCC--TGTCGACCC---CCAA
TC--TAAATTTTTTCAGGTTGACCTCGGATCAGGTAGGGATACCCGCTGAACTTAA
>PaurNRRL760TAF034460its
TCTGGGTCCAACCTCCCACCCGTGTTT-ATT-GTACCTTGTTGCTTCGGTGCGCCCGCCT
--CACGGCCGCCGGGGGGCTTCT-GCCCCCGGGTCCGCGCGCACCGGAGACACCATTGAA
CTCTGTCTGAAGATTGCAGTCTGAGCATA--AACTAAA-TAAGTTAAAACTTTCAACAAC
GGATCTCTTGGTTCCGGCATCGATGAAGAACGCAGCGAAATGCGATAACTAATGTGAATT
GCAGAATTCAGTGAATCATCGAGTCTTTGAACGCACATTGCGCCCCCTGGTATTCCGGGG
GGCATGCCTGTCCGAGCGTCATTGCTGCCCTCAAGCACGGCTTGTGTGTTGGG-CTCCGT
CCCCCC------GGGGACGGGTCCGAAAGGCAGCGGCGGCACCGAGTCCGGTCCTCGAGC
GTATGGGGCTTTGTCACCCGCTCTGTAGGCCCGGCCGGCGCC--AGCCGACAA---CCAA
TC--ATCCTTTTTTCAGGTTGACCTCGGATCAGGTAGGGATACCCGCTGAACTTAA
>PbilNRRL3391TAF033402its
TCTGGGTCCAACCTCCCACCCGTGTCT-CTT-GTACCATGTTGCTTCGGCGAGCCCGCCT
--CACGGCCGCCGGGGGGCATCT-GCCCCCGGGCCCGCGCCCGCCGAAGCCCCCTCTGAA
CGCTGTCTGAAGATTGCAGTCTGAGCGATA-AGCAAAAATTATTTAAAACTTTCAACAAC
GGATCTCTTGGTTCCGGCATCGATGAAGAACGCAGCGAAATGCGATAACTAATGTGAATT
GCAGAATTCAGTGAATCATCGAGTCTTTGAACGCACATTGCGCCCCCTGGTATTCCGGGG
GGCATGCCTGTCCGAGCGTCATTGCTGCCCTCAAGCACGGCTTGTGTGTTGGGCCTCCGT
CCTCCC-CCCGGGGGGACGGGCCCGAAAGGCAGCGGCGGCACCGTGTCCGGTCCTCGAGC
GTATGGGGCTTTGTCACCCGCTCTGTAGGCCCGGCCGGCGCT--GGCCGACCC---TCCA
AC--CCCATTTTTTCAGGTTGACCTCGGATCAGGTAGGGATACCCGCTGAACTTAA
>PchaNRRL778TAY742708its
TCTGGGTCCAACCTCCCACCCGTGTAT-ACT--TACCGTGTTGCTTCGGCGGGCCCGCCT
GTCA-GGCCGCCGGGGGGCAACC-GCCCCCGGGCCCGCGCCCGCCGAAGACCCCAACGAA
CTCT---TGTACCTTGCAGTCTGAGCGAT--AAGCATAAATTATTAAAACTTTCAACAAC
GGATCTCTTGGTTCCGGCATCGATGAAGAACGCAGCGAAATGCGATAAGTAATGTGAATT
GCAGAATTCAGTGAATCATCGAGTCTTTGAACGCACATTGCGCCCCCTGGTATTCCGGGG
GGCATGCCTGTCCGAGCGTCATTACTGCCCTCAAGCCCGGCTTGTGTGTTGGG-CGCCGC
CCCCCC------GGGGGCGGGCCCGAAAGGCAGCGGCGGCACCGCGTCCGGTCCTCGAGC
GTATGGGGCTTTGTCACCCGC-CCGTAGGCCCGGCCGGCGCC--CGCCGACCC---CCCA
AC--CTTTTTTTTTCAGGTTGACCTCGGATCAGGTAGGGATACCCGCTGAACTTAA
>PcroNRRL6175TEU427290its
TCTGGGTCCAACCTCCCACCCGTGTTT-ATT-GTACCTTGTTGCTTCGGTGCGCCCGCCT
--CACGGCCGCCGGGGGGCTTCT-GCCCCCGGGTCCGCGCGCACCGGAGACACCATTGAA
CTCTGTCTGAAGATTGCAGTCTGAGCATA--AACTAAA-TAAGTTAAAACTTTCAACAAC
GGATCTCTTGGTTCCGGCATCGATGAAGAACGCAGCGAAATGCGATAACTAATGTGAATT
GCAGAATTCAGTGAATCATCGAGTCTTTGAACGCACATTGCGCCCCCTGGTATTCCGGGG
GGCATGCCTGTCCGAGCGTCATTGCTGCCCTCAAGCACGGCTTGTGTGTTGGG-CTCCGT
CCCCCC------GGGGACGGGCCCGAAAGGCAGCGGCGGCACCGAGTCCGGTCCTCGAGC
GTATGGGGCTTTGTCACCCGCTCTGTAGGCCCGGCCGGCGCC--AGCCGACAA---CCAA
TC--ATCC--TTTTCAGGTTGACCTCGGATCAGGTAGGGATACCCGCTGAACTTAA
>PexpNRRLR976TFJ463031its
TTTGGGTCCAACCTCCCACCCGTGTTT-ATT--TACCTCGTTGCTTCGGCGGGCCCGCCT
TAACTGGCCGCCGGGGGGCTCAC-GCCCCCGGGCCCGCGCCCGCCGAAGACACCCCCGAA
CTCTGCCTGAAGATTGTCGTCTGAGTGAA--AATATAAATTATTTAAAACTTTCAACAAC
GGATCTCTTGGTTCCGGCATCGATGAAGAACGCAGCGAAATGCGATACGTAATGTGAATT
GCA-AATTCAGTGAATCATCGAGTCTTTGAACGCACATTGCGCCCCCTGGTATTCCGGGG
GGCATGCCTGTCCGAGCGTCATTGCTGCCCTCAAGCCCGGCTTGTGTGTTGGG-CCCCGT
CCTCCGATTCCGGGGGACGGGCCCGAAAGGCAGCGGCGGCACCGCGTCCGGTCCTCGAGC
GTATGGGGCTTTGTCACCCGCTCTGTAGGCCCGGCCGGCGCT--TGCCGA------TCAA
CCCAAATTTTTATCCAGGTTGACCTCGGATCAGGTAGGGATACCCGCTGAACTTAA
>PfelNRRL746TAF033399its
TCTGGGTCCAACCTCCCACCCGTGTAT-ACT--TACCGTGTTGCTTCGGCGGGCCCGCCT
GCCA-GGCCGCCGGGGGGCAACC-GCCCCCGGGCCCGCGCCCGCCGAAGACCCCCACGAA
CTCTTTCT--ACCTTGCAGTCTGAGCGAT--AAGCATAAATTATTAAAACTTTCAACAAC
GGATCTCTTGGTTCCGGCATCGATGAAGAACGCAGCGAAATGCGATAAGTAATGTGAATT
GCAGAATTCAGTGAATCATCGAGTCTTTGAACGCACATTGCGCCCCCTGGTATTCCGGGG
GGCATGCCTGTCCGAGCGTCATTACTGCCCTCAAGCCCGGCTTGTGTGTTGGG-CGCCGC
CCCCCC------GGGGGCGGGCCCGAAAGGCAGCGGCGGCACCGCGTCCGGTCCTCGAGC
GTATGGGGCTTTGTCACCCGC-CCGTAGGCCCGGCCGGCGCC--CGCCGACCCCCTCCAA
CCTTTTTTTTTTTTCAGGTTGACCTCGGATCAGGTAGGGATACCCGCTGAACTTAA
>PfuscNRRL3008TAF033411its
TCTGGGTCCAACCTCCCACCCGTGTTT-ATT-GTACCTTGTTGCTTCGGTGCGCCCGCCT
--CACGGCCGCCGGGGGGCTTCT-GCCCCCGGGCCCGCGCCCACCGAAGACACCATTGAA
CTCTGTCTGAAGATTGCAGTCTGAGCATA--AACTAAA-TAAGTTAAAACTTTCAACAAC
GGATCTCTTGGTTCCGGCATCGATGAAGAACGCAGCGAAATGCGATAACTAATGTGAATT
GCAGAATTCAGTGAATCATCGAGTCTTTGAACGCACATTGCGCCCCCTGGTATTCCGGGG
GGCATGCCTGTCCGAGCGTCATTGCTGCCCTCAAGCACGGCTTGTGTGTTGGG-CTCCGT
CCCCCC------GGGGACGGGCCCGAAAGGCAGCGGCGGCACCGAGTCCGGTCCTCGAGC
GTATGGGGCTTTGTCACCCGCTCTGTAGGCCCGGCCGGCGCC--AGCCGACAA---CCCA
TC--ATCC--TTTTCAGGTTGACCTCGGATCAGGTAGGGATACCCGCTGAACTTAA
>PfusAS3.15338KF769424its
TCTGGGTCCAACCTCCCACCCGTGTTT-ATT-GTACCTTGTTGCTTCGGTGCGCCCGCCT
--CACGGCCGCCGGGGGGCTTCT-GCCCCCGGGTCCGCGCGCACCGGAGACACCATTGAA
CTCTGTCTGAAGATTGCAGTCTGAGCATA--AACTAAA-TAAGTTAAAACTTTCAACAAC
GGATCTCTTGGTTCCGGCATCGATGAAGAACGCAGCGAAATGCGATAACTAATGTGAATT
GCAGAATTCAGTGAATCATCGAGTCTTTGAACGCACATTGCGCCCCCTGGTATTCCGGGG
GGCATGCCTGTCCGAGCGTCATTGCTGCCCTCAAGCACGGCTTGTGTGTTGGG-CTCCGT
CCCCCC------GGGGACGGGTCCGAAAGGCAGCGGCGGCACCGAGTCCGGTCCTCGAGC
GTATGGGGCTTTGTCACCCGCTCTGTAGGCCCGGCCGGCGCC--AGCCGACAA---CCAA
TC--ATCCTTTTTTCAGGTTGACCTCGGATCAGGTAGGGATACCCGCTGAACTTAA
>PfusAS3.15372KF769428its
TCTGGGTCCAACCTCCCACCCGTGTTT-ATT-GTACCTTGTTGCTTCGGTGCGCCCGCCT
--CACGGCCGCCGGGGGGCTTCT-GCCCCCGGGTCCGCGCGCACCGGAGACACCATTGAA
CTCTGTCTGAAGATTGCAGTCTGAGCATA--AACTAAA-TAAGTTAAAACTTTCAACAAC
GGATCTCTTGGTTCCGGCATCGATGAAGAACGCAGCGAAATGCGATAACTAATGTGAATT
GCAGAATTCAGTGAATCATCGAGTCTTTGAACGCACATTGCGCCCCCTGGTATTCCGGGG
GGCATGCCTGTCCGAGCGTCATTGCTGCCCTCAAGCACGGCTTGTGTGTTGGG-CTCCGT
CCCCCC------GGGGACGGGTCCGAAAGGCAGCGGCGGCACCGAGTCCGGTCCTCGAGC
GTATGGGGCTTTGTCACCCGCTCTGTAGGCCCGGCCGGCGCC--AGCCGACAA---CCAA
TC--ATCCTTTTTTCAGGTTGACCTCGGATCAGGTAGGGATACCCGCTGAACTTAA
>PglaCBS125543TGU981567its
TCTGGGTCCAACCTCCCACCCGTGTTT-ATT-GTACCTTGTTGCTTCGGTGCGCCCGCCT
--CACGGCCGCCGGGGGGCTTCT-GCCCCCGGGTCCGCGCGCACCGGAGACACTATTGAA
CTCTGTCTGAAGATTGCAGTCTGAGCATA--AACTAAA-TAAGTTAAAACTTTCAACAAC
GGATCTCTTGGTTCCGGCATCGATGAAGAACGCAGCGAAATGCGATAACTAATGTGAATT
GCAGAATTCAGTGAATCATCGAGTCTTTGAACGCACATTGCGCCCCCTGGTATTCCGGGG
GGCATGCCTGTCCGAGCGTCATTGCTGCCCTCAAGCACGGCTTGTGTGTTGGG-CTCCGT
CCCCCC------GGGGACGGGTCCGAAAGGCAGCGGCGGCACCGAGTCCGGTCCTCGAGC
GTATGGGGCTTTGTCACCCGCTCTGTAGGCCCGGCCGGCGCC--AGCCGACAA---CCAA
TC--ATCCTTTTTTCAGGTTGACCTCGGATCAGGTAGGGATACCCGCTGAACTTAA
>PglaAS3.15335KF302650its
TCTGGGTCCAACCTCCCACCCGTGTTT-ATT-GTACCTTGTTGCTTCGGTGCGCCCGCCT
--CACGGCCGCCGGGGGGCTTCT-GCCCCCGGGTCCGCGCGCACCGGAGACACTATTGAA
CTCTGTCTGAAGATTGCAGTCTGAGCATA--AACTAAA-TAAGTTAAAACTTTCAACAAC
GGATCTCTTGGTTCCGGCATCGATGAAGAACGCAGCGAAATGCGATAACTAATGTGAATT
GCAGAATTCAGTGAATCATCGAGTCTTTGAACGCACATTGCGCCCCCTGGTATTCCGGGG
GGCATGCCTGTCCGAGCGTCATTGCTGCCCTCAAGCACGGCTTGTGTGTTGGG-CTCCGT
CCCCCC------GGGGACGGGTCCGAAAGGCAGCGGCGGCACCGAGTCCGGTCCTCGAGC
GTATGGGGCTTTGTCACCCGCTCTGTAGGCCCGGCCGGCGCC--AGCCGACAA---CCAA
TC--ATCCTTTTTTCAGGTTGACCTCGGATCAGGTAGGGATACCCGCTGAACTTAA
>PglaAS3.15336KF769429its
TCTGGGTCCAACCTCCCACCCGTGTTT-ATT-GTACCTTGTTGCTTCGGTGCGCCCGCCT
--CACGGCCGCCGGGGGGCTTCT-GCCCCCGGGTCCGCGCGCACCGGAGACACTATTGAA
CTCTGTCTGAAGATTGCAGTCTGAGCATA--AACTAAA-TAAGTTAAAACTTTCAACAAC
GGATCTCTTGGTTCCGGCATCGATGAAGAACGCAGCGAAATGCGATAACTAATGTGAATT
GCAGAATTCAGTGAATCATCGAGTCTTTGAACGCACATTGCGCCCCCTGGTATTCCGGGG
GGCATGCCTGTCCGAGCGTCATTGCTGCCCTCAAGCACGGCTTGTGTGTTGGG-CTCCGT
CCCCCC------GGGGACGGGTCCGAAAGGCAGCGGCGGCACCGAGTCCGGTCCTCGAGC
GTATGGGGCTTTGTCACCCGCTCTGTAGGCCCGGCCGGCGCC--AGCCGACAA---CCAA
TC--ATCCTTTTTTCAGGTTGACCTCGGATCAGGTAGGGATACCCGCTGAACTTAA
>PglaAS3.15337KF769430its
TCTGGGTCCAACCTCCCACCCGTGTTT-ATT-ATACCTTGTTGCTTCGGTGCGCCCGCCT
--CACGGCCGCCGGGGGGCTTCT-GCCCCCGGGTCCGCGCGCACCGGAGACACTATTGAA
CTCTGTCTGAAGATTGCAGTCTGAGCATA--AACTAAA-TAAGTTAAAACTTTCAACAAC
GGATCTCTTGGTTCCGGCATCGATGAAGAACGCAGCGAAATGCGATAACTAATGTGAATT
GCAGAATTCAGTGAATCATCGAGTCTTTGAACGCACATTGCGCCCCCTGGTATTCCGGGG
GGCATGCCTGTCCGAGCGTCATTGCTGCCCTCAAGCACGGCTTGTGTGTTGGG-CTCCGT
CCCCCC------GGGGACGGGTCCGAAAGGCAGCGGCGGCACCGAGTCCGGTCCTCGAGC
GTATGGGGCTTTGTCACCCGCTCTGTAGGCCCGGCCGGCGCC--AGCCGACAA---CCAA
TC--ATCCTTTTTTCAGGTTGACCTCGGATCAGGTAGGGATACCCGCTGAACTTAA
>PglaAS3.15345KF302655its
TCTGGGTCCAACCTCCCACCCGTGTTT-ATT-GTACCTTGTTGCTTCGGTGCGCCCGCCT
--CACGGCCGCCGGGGGGCTTCT-GCCCCCGGGTCCGCGCGCACCGGAGACACTATTGAA
CTCTGTCTGAAGATTGCAGTCTGAGCATA--AACTAAA-TAAGTTAAAACTTTCAACAAC
GGATCTCTTGGTTCCGGCATCGATGAAGAACGCAGCGAAATGCGATAACTAATGTGAATT
GCAGAATTCAGTGAATCATCGAGTCTTTGAACGCACATTGCGCCCCCTGGTATTCCGGGG
GGCATGCCTGTCCGAGCGTCATTGCTGCCCTCAAGCACGGCTTGTGTGTTGGG-CTCCGT
CCCCCC------GGGGACGGGTCCGAAAGGCAGCGGCGGCACCGAGTCCGGTCCTCGAGC
GTATGGGGCTTTGTCACCCGCTCTGTAGGCCCGGCCGGCGCC--AGCCGACAA---CCAA
TC--ATCCTTTTTTCAGGTTGACCTCGGATCAGGTAGGGATACCCGCTGAACTTAA
>PherNRRL1040TAF033405its
TCTGGGTCCAACCTCCCACCCGTGTTT-ATT-GTACCTTGTTGCTTCGGCAGGCCCGCCT
--CACGGCCGCCGGGGGGCTTCTCGCCCCCGGGCCCGCGCCTGCCGGAGACACCTTTGAA
CGCTGTCTGAAGTTTGCAGTCTGAGCGATT-AGCTAAA-TTAGTTAAAACTTTCAACAAC
GGATCTCTTGGTTCCGGCATCGATGAAGAACGCAGCGAAATGCGATAATTAATGTGAATT
GCAGAATTCAGTGAATCATCGAGTCTTTGAACGCACATTGCGCCCCCTGGTATTCCGGGG
GGCATGCCTGTCCGAGCGTCATTGCTGCCCTCAAGCCCGGCTTGTGTGTTGGG-CCTCGT
CCCCCCTCCGCGGGGGACGGGCCCGAAAGGCAGCGGCGGCACCGTGTCCGGTCCTCGAGC
GTATGGGGCTTTGTCACCCGCTCTGTAGGCCCGGCCGGCGCCTTAGCCGACGAC--ACAA
TC----TTTTTTTTCAGGTTGACCTCGGATCAGGTAGGGATACCCGCTGAACTTAA
>PhirCBS229.60TJN626095its
TCCGGGTCCAACCTCCCACCCGTGTTT-ATTCGTACCTTGTTGCTTCGGCAGGCCCGCCT
--CACGGCCGCCGGGGGGCCTCC-GCCCCCGGGCCCGCGCCTGCCGGAGACAAT-CTGAA
CGCTGTCTGAAGAATGCAGTCTGAGCGATT-AGCTAAA-TTAGTTAAAACTTTCAACAAC
GGATCTCTTGGTTCCGGCATCGATGAAGAACGCAGCGAAATGCGATAATTAATGTGAATT
GCAGAATTCAGTGAATCATCGAGTCTTTGAACGCACATTGCGCCCCCTGGTATTCCGGGG
GGCATGCCTGTCCGAGCGTCATTGCTGCCCTCAAGCACGGCTTGTGTGTTGGGCCTCCGT
CCCCCC------GGGGACGGGCCCGAAAGGCAGCGGCGGCACCGCGTCCGGTCCTCGAGC
GTATGGGGCTTTGTCACCCGCTCTGTAGGCCCGGCCGGCGCC--TGCCGACA----CCCA
TC--AACCCTTCTTCAGGTTGACCTCGGATCAGGTAGGGATACCCGCTGAACTTAA
>PlivNRRL754TAF033406its
TCTGGGTCCAACCTCCCACCCGTGTTT-ATT-GTACCTTGTTGCTTCGGTGCGCCCGCCT
--CACGGCCGCCGGGGGGCTTCT-GCCCCCGGGTCCGCGCGCACCGAAGACACCATTGAA
CTCTGTATGAAGATTGCAGTCTGAGCGAA--AACTAAA-TGAGTTAAAACTTTCAACAAC
GGATCTCTTGGTTCCGGCATCGATGAAGAACGCAGCGAAATGCGATAACTAATGTGAATT
GCAGAATTCAGTGAATCATCGAGTCTTTGAACGCACATTGCGCCCCCTGGTATTCCGGGG
GGCATGCCTGTCCGAGCGTCATTGCTGCCCTCAAGCCCGGCTTGTGTGTTGGG-CCCTGT
CCCCCT-CTCCGGGGGACAGGCCCGAAAGGCAGCGGCGGCACCGAGTCCGGTCCTCGAGC
GTATGGGGCTTTGTCACCCGCTCTGTAGGCCCGGCCGGCGCC--AGCCGACAA---CCCA
TC--ATCC--TTTTCAGGTTGACCTCGGATCAGGTAGGGATACCCGCTGAACTTAA
>PlivAS3.15334KF769431its
TCTGGGTCCAACCTCCCACCCGTGTTT-ATT-GTACCTTGTTGCTTCGGTGCGCCCGCCT
--CACGGCCGCCGGGGGGCTTCT-GCCCCCGGGTCCGCGCGCACCGAAGACACCATTGAA
CTCTGTATGAAGATTGCAGTCTGAGCGAA--AACTAAA-TAAGTTAAAACTTTCAACAAC
GGATCTCTTGGTTCCGGCATCGATGAAGAACGCAGCGAAATGCGATAACTAATGTGAATT
GCAGAATTCAGTGAATCATCGAGTCTTTGAACGCACATTGCGCCCCCTGGTATTCCGGGG
GGCATGCCTGTCCGAGCGTCATTGCTGCCCTCAAGCCCGGCTTGTGTGTTGGG-CCCTGT
CCCCCT-CTCCGGGGGACAGGCCCGAAAGGCAGCGGCGGCACCGAGTCCGGTCCTCGAGC
GTATGGGGCTTTGTCACCCGCTCTGTAGGCCCGGCCGGCGCC--AGCCGACAA---CCCA
TC--ATCC--TTTTCAGGTTGACCTCGGATCAGGTAGGGATACCCGCTGAACTTAA
>PmaxNRRL2060TEU427298its
TCCGGGTCCAACCTCCCACCCGTGTTT-ATTCGTACCTTGTTGCTTCGGCAGGCCCGCCT
--CACGGCCGCCGGGGGGCTTCT-GCCCCCGGGCCCGCGCCTGCCGGAGACAATTCTGAA
CGCTGTCTGAAGAATGCAGTCTGAGCGAT--TAGCAAAATTAGTTAAAACTTTCAACAAC
GGATCTCTTGGTTCCGGCATCGATGAAGAACGCAGCGAAATGCGATAATTAATGTGAATT
GCAGAATTCAGTGAATCATCGAGTCTTTGAACGCACATTGCGCCCCCTGGTATTCCGGGG
GGCATGCCTGTCCGAGCGTCATTGCTGCCCTCAAGCCCGGCTTGTGTGTTGGG-CCCTGT
TCCCCC------GGGAACAGGCCCGAAAGGCAGTGGCGGCACCGCGTCCGATCCTCGAGC
GTATGGGGCTTTGTCACCCGCTCTGTAGGCCCGGCCGGCGCC--CGTCGACCCC--CCAA
CC--TTTTTTTTTTCAGGTTGACCTCGGATCAGGTAGGGATACCCGCTGAACTTAA
>PodoratumNBRC7741T00774101ITS
TCTGGGTCCAACCTCCCACCCGTGTTT-ATT-GTACCTTGTTGCTTCGGTGCGCCCGCCT
--CACGGCCGCCGGGGGGCTTCT-GCCCCCGGGTCCGCGCGCACCGAAGACACCATTGAA
CTCTGTATGAAGATTGCAGTCTGAGCGAA--AACTAAA-TAAGTTAAAACTTTCAACAAC
GGATCTCTTGGTTCCGGCATCGATGAAGAACGCAGCGAAATGCGATAACTAATGTGAATT
GCAGAATTCAGTGAATCATCGAGTCTTTGAACGCACATTGCGCCCCCTGGTATTCCGGGG
GGCATGCCTGTCCGAGCGTCATTGCTGCCCTCAAGCCCGGCTTGTGTGTTGGG-CCCTGT
CCCCCT-CTCCGGGGGACAGGCCCGAAAGGCAGCGGCGGCACCGAGTCCGGTCCTCGAGC
GTATGGGGCTTTGTCACCCGCTCTGTAGGCCCGGCCGGCGCC--AGCCGACAA---CCCA
TC--ATCC--TTTTCAGGTTGACCTCGGATCAGGTAGGGATACCCGCTGAACTTAA
>PpurNRRL720TAF033408its
TCTGGGTCCAACCTCCCACCCGTGTTT-ATT-GTACCTTGTTGCTTCGGTGCGCCCGCCT
--CACGGCCGCCGGGGGGCTTCT-GCCCCCGGGTCCGCGCGCACCGGAGACACCATTGAA
CTCTGTCTGAAGATTGCAGTCTGAGCATA--AACTAAA-TAAGTTAAAACTTTCAACAAC
GGATCTCTTGGTTCCGGCATCGATGAAGAACGCAGCGAAATGCGATAACTAATGTGAATT
GCAGAATTCAGTGAATCATCGAGTCTTTGAACGCACATTGCGCCCCCTGGTATTCCGGGG
GGCATGCCTGTCCGAGCGTCATTGCTGCCCTCAAGCACGGCTTGTGTGTTGGG-CTCCGT
CCCCCC------GGGGACGGGTCCGAAAGGCAGCGGCGGCACCGAGTCCGGTCCTCGAGC
GTATGGGGCTTTGTCACCCGCTCTGTAGGCCCGGCCGGCGCC--AGCCGACAA---CCAA
TC--ATCCTTTTTTCAGGTTGACCTCGGATCAGGTAGGGATACCCGCTGAACTTAA
>PqueNRRL3758TAY443471its
CTTGGGTCCAACCTCCCACCCGTGTTT-ATT-GTACCTTGTTGCTTCGGTGAGCCCGCCT
--CACGGCCGCCGGGGGGCATAT-GCCCCCGGGCCCGCGCCCACCGAAGACACCATTGAA
CTCTGTCTGAAGATTGCAGTCTGAGCATA--AACTAAA-TAAGTTAAAACTTTCAACAAC
GGATCTCTTGGTTCCGGCATCGATGAAGAACGCAGCGAAATGCGATAACTAATGTGAATT
GCAGAATTCAGTGAATCATCGAGTCTTTGAACGCACATTGCGCCCCCTGGTATTCCGGGG
GGCATGCCTGTCCGAGCGTCATTGATGCCCTCAAGCCCGGCTTGTGTGTTGGG-CCCCGT
CCCCCT-CTCCGGGGGACGGGCCCGAAAGGCAGCGGCGGCACCGAGTCCGGTCCTCGAGC
GTATGGGGCTTTGTCACCCGCTCTGTAGGCCCGGCCGGCGCC--AGCCGACAA---CCCA
TC--ATCC--TTTTCAGGTTGACCTCGGATCAGGTAGGGATACCCGCTGAACTTAA
>PsatAS3.6886TEU644081its
TCTGGGTCCAACCTCCCACCCGTGTTTAATT-GTACCTTGTTGCTTCGGTGCGCCCGCCT
--CACGGCCGCCGGGGGGCTTCT-GCCCCCGGGCCCGCGCGCACCGGAGACACCTCTGAA
CTCTGTATGAAGTTTGCAGTCTGAGCGAA--AACTAAA-TAAGTTAAAACTTTCAACAAC
GGATCTCTTGGTTCCGGCATCGATGAAGAACGCAGCGAAATGCGATAACTAATGTGAATT
GCAGAATTCAGTGAATCATCGAGTCTTTGAACGCACATTGCGCCCCCTGGTATTCCGGGG
GGCATGCCTGTCCGAGCGTCATTGCTGCCCTCAAGCACGGCTTGTGTGTTGGG-CCCCGT
CCCCCT-CTCCGGGGGACGGGCCCGAAAGGCAGCGGCGGCACCGAGTCCGGTCCTCGAGC
GTATGGGGCTTTGTCACCCGCTCCGTAGGCCCGGCCGGCGCC--AGCCGACAA---CCAA
TC--ATCCTTTTTTCAGGTTGACCTCGGATCAGGTAGGGATACCCGCTGAACTTAA
>PsclNRRL2074TJN626132its
TCTGGGTCCAACCTCCCACCCGTGTTT-ATT-GTACCTTGTTGCTTCGGCAGGCCCGCCT
--CACGGCCGCCGGGGGGCTTCT-GCCCCCGGGCCCGCGCCTGCCGGAGACAATCTTGAA
CGCTGTCTGAAGAATGCAGTCTGAGCGATTAAGCAAAA-TTAGTTAAAACTTTCAACAAC
GGATCTCTTGGTTCCGGCATCGATGAAGAACGCAGCGAAATGCGATAATTAATGTGAATT
GCAGAATTCAGTGAATCATCGAGTCTTTGAACGCACATTGCGCCCCCTGGTATTCCGGGG
GGCATGCCTGTCCGAGCGTCATTGCTGCCCTCAAGCACGGCTTGTTTGTTGGG-TCTTGT
TCCCCC------GGGAACAGGCCCGAAAGGCAGTGGCGGCACC--GTCCGATCCTCGAGC
GTATGGGGCTTTGTCACCCGCTCTGTAGGCCCGGCCGGCGCT--TGCCGACCCCAATCAA
TC-------TTTTTCAGGTTGACCTCGGATCAGGTAGGGATACCCGCTGAACTTAA
>PspeciesAS3.15349KF769434its
TCTGGGTCCAACCTCCCACCCGTGTTT-ATT-GTACCTTGTTGCTTCGGTGCGCCCGCCT
--CACGGCCGCCGGGGGGCTTCT-GCCCCCGGGTCCGCGCGCACCGGAGACACCATTGAA
CTCTGTCTGAAGATTGCAGTCTGAGCATA--AACTAAA-TAAGTTAAAACTTTCAACAAC
GGATCTCTTGGTTCCGGCATCGATGAAGAACGCAGCGAAATGCGATAACTAATGTGAATT
GCAGAATTCAGTGAATCATCGAGTCTTTGAACGCACATTGCGCCCCCTGGTATTCCGGGG
GGCATGCCTGTCCGAGCGTCATTGCTGCCCTCAAGCACGGCTTGTGTGTTGGG-CTCCGT
CCCCCC------GGGGACGGGTCCGAAAGGCAGCGGCGGCACCGAGTCCGGTCCTCGAGC
GTATGGGGCTTTGTCACCCGCTCTGTAGGCCCGGCCGGCGCC--AGCCGACAA---CCAA
TC--ATCCTTTTTTCAGGTTGACCTCGGATCAGGTAGGGATACCCGCTGAACTTAA
>PspiAS3.7980TKF769432its
TCTGGGTCCAACCTCCCACCCGTGTTT-ATT-GTACCTTGTTGCTTCGGTGCGCCCGCCT
--CACGGCCGCCGGGGGGCTTCT-GCCCCCGGGTCCGCGCGCACCGGAGACACCATTGAA
CTCTGTCTGAAGATTGCAGTCTGAGCATA--AACTAAA-TAAGTTAAAACTTTCAACAAC
GGATCTCTTGGTTCCGGCATCGATGAAGAACGCAGCGAAATGCGATAACTAATGTGAATT
GCAGAATTCAGTGAATCATCGAGTCTTTGAACGCACATTGCGCCCCCTGGTATTCCGGGG
GGCATGCCTGTCCGAGCGTCATTGCTGCCCTCAAGCACGGCTTGTGTGTTGGG-CTCCGT
CCCCCC------GGGGACGGGCCCGAAAGGCAGCGGCGGCACCGAGTCCGGTCCTCGAGC
GTATGGGGCTTTGTCACCCGCTCTGTAGGCCCGGCCGGCGCC--AGCCGACAA---CCCA
TC--ATCC--TTTTCAGGTTGACCTCGGATCAGGTAGGGATACCCGCTGAACTTAA
>PthoAS3.7982TKF769433its
TCTGGGTCCAACCTCCCACCCGTGTTT-ATT-GTACCTTGTTGCTTCGGTGCGCCCGCCT
--CACGGCCGCCGGGGGGCTTCT-GCCCCCGGGTCCGCGCGCACCGGAGACACCATTGAA
CTCTGTCTGAAGATTGCAGTCTGAGCATA--AACTAAA-TAAGTTAAAACTTTCAACAAC
GGATCTCTTGGTTCCGGCATCGATGAAGAACGCAGCGAAATGCGATAACTAATGTGAATT
GCAGAATTCAGTGAATCATCGAGTCTTTGAACGCACATTGCGCCCCCTGGTATTCCGGGG
GGCATGCCTGTCCGAGCGTCATTGCTGCCCTCAAGCACGGCTTGTGTGTTGGG-CTCCGT
CCCCCC------GGGGACGGGTCCGAAAGGCAGCGGCGGCACCGAGTCCGGTCCTCGAGC
GTATGGGGCTTTGTCACCCGCTCTGTAGGCCCGGCCGGCGCC--AGCCGACAA---CCAA
TC--ATCCTTTTTTCAGGTTGACCTCGGATCAGGTAGGGATACCCGCTGAACTTAA
>Pthovar.flaAS3.15339KF769425its
TCTGGGTCCAACCTCCCACCCGTGTTT-ATT-GTACCTTGTTGCTTCGGTGCGCCCGCCT
--CACGGCCGCCGGGGGGCTTCT-GCCCCCGGGTCCGCGCGCACCGGAGACACCATTGAA
CTCTGTCTGAAGATTGCAGTCTGAGCATA--AACTAAA-TAAGTTAAAACTTTCAACAAC
GGATCTCTTGGTTCCGGCATCGATGAAGAACGCAGCGAAATGCGATAACTAATGTGAATT
GCAGAATTCAGTGAATCATCGAGTCTTTGAACGCACATTGCGCCCCCTGGTATTCCGGGG
GGCATGCCTGTCCGAGCGTCATTGCTGCCCTCAAGCACGGCTTGTGTGTTGGG-CTCCGT
CCCCCC------GGGGACGGGTCCGAAAGGCAGCGGCGGCACCGAGTCCGGTCCTCGAGC
GTATGGGGCTTTGTCACCCGCTCTGTAGGCCCGGCCGGCGCC--AGCCGACAA---CCAA
TC--ATCCTTTTTTCAGGTTGACCTCGGATCAGGTAGGGATACCCGCTGAACTTAA
>Pthovar.flaAS3.15346KF769426its
TCTGGGTCCAACCTCCCACCCGTGTTT-ATT-GTACCTTGTTGCTTCGGTGCGCCCGCCT
--CACGGCCGCCGGGGGGCTTCT-GCCCCCGGGTCCGCGCGCACCGGAGACACCATTGAA
CTCTGTCTGAAGATTGCAGTCTGAGCATA--AACTAAA-TAAGTTAAAACTTTCAACAAC
GGATCTCTTGGTTCCGGCATCGATGAAGAACGCAGCGAAATGCGATAACTAATGTGAATT
GCAGAATTCAGTGAATCATCGAGTCTTTGAACGCACATTGCGCCCCCTGGTATTCCGGGG
GGCATGCCTGTCCGAGCGTCATTGCTGCCCTCAAGCACGGCTTGTGTGTTGGG-CTCCGT
CCCCCC------GGGGACGGGTCCGAAAGGCAGCGGCGGCACCGAGTCCGGTCCTCGAGC
GTATGGGGCTTTGTCACCCGCTCTGTAGGCCCGGCCGGCGCC--AGCCGACAA---CCAA
TC--ATCCTTTTTTCAGGTTGACCTCGGATCAGGTAGGGATACCCGCTGAACTTAA
>Pthovar.flaAS3.15371KF769427its
TCTGGGTCCAACCTCCCACCCGTGTTT-ATT-GTACCTTGTTGCTTCGGTGCGCCCGCCT
--CACGGCCGCCGGGGGGCTTCT-GCCCCCGGGTCCGCGCGCACCGGAGACACCATTGAA
CTCTGTCTGAAGATTGCAGTCTGAGCATA--AACTAAA-TAAGTTAAAACTTTCAACAAC
GGATCTCTTGGTTCCGGCATCGATGAAGAACGCAGCGAAATGCGATAACTAATGTGAATT
GCAGAATTCAGTGAATCATCGAGTCTTTGAACGCACATTGCGCCCCCTGGTATTCCGGGG
GGCATGCCTGTCCGAGCGTCATTGCTGCCCTCAAGCACGGCTTGTGTGTTGGG-CTCCGT
CCCCCC------GGGGACGGGTCCGAAAGGCAGCGGCGGCACCGAGTCCGGTCCTCGAGC
GTATGGGGCTTTGTCACCCGCTCTGTAGGCCCGGCCGGCGCC--AGCCGACAA---CCAA
TC--ATCCTTTTTTCAGGTTGACCTCGGATCAGGTAGGGATACCCGCTGAACTTAA
>PtrzebinskianumNBRC6038T00603801ITS
TCTGGGTCCAACCTCCCACCCGTGTTT-ATT-GTACCTTGTTGCTTCGGTGCGCCCGCCT
--CACGGCCGCCGGGGGGCTTCT-GCCCCCGGGTCCGCGCGCACCGAAGACACCATTGAA
CTCTGTATGAAGATTGCAGTCTGAGCGAA--AACTAAA-TAAGTTAAAACTTTCAACAAC
GGATCTCTTGGTTCCGGCATCGATGAAGAACGCAGCGAAATGCGATAACTAATGTGAATT
GCAGAATTCAGTGAATCATCGAGTCTTTGAACGCACATTGCGCCCCCTGGTATTCCGGGG
GGCATGCCTGTCCGAGCGTCATTGCTGCCCTCAAGCCCGGCTTGTGTGTTGGG-CCCTGT
CCCCCT-CTCCGGGGGACAGGCCCGAAAGGCAGCGGCGGCACCGAGTCCGGTCCTCGAGC
GTATGGGGCTTTGTCACCCGCTCTGTAGGCCCGGCCGGCGCC--AGCCGACAA---CCCA
TC--ATCC--TTTTCAGGTTGACCTCGGATCAGGTAGGGATACCCGCTGAACTTAA
>PtrzebinskiiNBRC6110T00611001ITS
TCTGGGTCCAACCTCCCACCCGTGTTT-ATT-GTACCTTGTTGCTTCGGTGCGCCCGCCT
--CACGGCCGCCGGGGGGCTTCT-GCCCCCGGGTCCGCGCGCACCGGAGACACCATTGAA
CTCTGTCTGAAGATTGCAGTCTGAGCATA--AACTAAA-TAAGTTAAAACTTTCAACAAC
GGATCTCTTGGTTCCGGCATCGATGAAGAACGCAGCGAAATGCGATAACTAATGTGAATT
GCAGAATTCAGTGAATCATCGAGTCTTTGAACGCACATTGCGCCCCCTGGTATTCCGGGG
GGCATGCCTGTCCGAGCGTCATTGCTGCCCTCAAGCACGGCTTGTGTGTTGGG-CTCCGT
CCCCCC------GGGGACGGGTCCGAAAGGCAGCGGCGGCACCGAGTCCGGTCCTCGAGC
GTATGGGGCTTTGTCACCCGCTCTGTAGGCCCGGCCGGCGCC--AGCCGACAA---CCAA
TC--ATCC-TTTTTCAGGTTGACCTCGGATCAGGTAGGGATACCCGCTGAACTTAA
>PzhuAS3.15341TKF769435its
TCTGGGTCCAACCTCCCACCCGTGTTT-ATT-ATACCTTGTTGCTTCGGTGAGCCCGCCT
--CACGGCCGCCGGGGGCTATCT-G-CCCCGGGCCCGCGCCCACCGAAGACACC-TAGAA
CTCTGTATGAAGATTGCAGTCTGAGCGAA--AACTAAA-TAAGTTAAAACTTTCAACAAC
GGATCTCTTGGTTCCGGCATCGATGAAGAACGCAGCGAAATGCGATAACTAATGTGAATT
GCAGAATTCAGTGAATCATCGAGTCTTTGAACGCACATTGCGCCCCCTGGTATTCCGGGG
GGCATGCCTGTCCGAGCGTCATTGCTGCCCTCAAGCCCGGCTTGTGTGTTGGG-CCCCGT
CCCCCT-CTCCGGGGGACGGGCCCGAAAGGCAGCGGCGGCACCGAGTCCGGTCCTCGAGC
GTATGGGGCTTTGTCACCCGCTCTGTAGGCCCGGCCGGCGCC--AGCCGACAA---CCCA
TC--ATCC--TTTTCAGGTTGACCTCGGATCAGGTAGGGATACCCGCTGAACTTAA
>PzhuAS3.15347KF769436its
TCTGGGTCCAACCTCCCACCCGTGTTT-ATT-ATACCTTGTTGCTTCGGTGAGCCCGCCT
--CACGGCCGCCGGGGGCTATCT-G-CCCCGGGCCCGCGCCCACCGAAGACACC-TAGAA
CTCTGTATGAAGATTGCAGTCTGAGCGAA--AACTAAA-TAAGTTAAAACTTTCAACAAC
GGATCTCTTGGTTCCGGCATCGATGAAGAACGCAGCGAAATGCGATAACTAATGTGAATT
GCAGAATTCAGTGAATCATCGAGTCTTTGAACGCACATTGCGCCCCCTGGTATTCCGGGG
GGCATGCCTGTCCGAGCGTCATTGCTGCCCTCAAGCCCGGCTTGTGTGTTGGG-CCCCGT
CCCCCT-CTCCGGGGGACGGGCCCGAAAGGCAGCGGCGGCACCGAGTCCGGTCCTCGAGC
GTATGGGGCTTTGTCACCCGCTCTGTAGGCCCGGCCGGCGCC--AGCCGACAA---CCCA
TC--ATCC--TTTTCAGGTTGACCTCGGATCAGGTAGGGATACCCGCTGAACTTAA
